# Supplementary material for: The burden of oral conditions among adolescents living with HIV at a clinic in Johannesburg, South Africa
Source: PLoS One. 2019 Oct 16;14(10):e0222568. doi: 10.1371/journal.pone.0222568 (PMC6795420; doi:10.1371/journal.pone.0222568)
Supplement: S1 Non-identifying data set — (XLSX) [file pone.0222568.s001.xlsx]

## Sheet: Sheet1
Schoolgrade	Grade	Parentsage	Generalrating	Needdental	SatisfiedwitTM	Haveyoubeentothedentist	HowoftbrushT	Drinksoftdrinks	Eatsweets	Doyousmoke	d	m	f	dmft	D2	M2	F2	DMFT2	Viralload	VL	CD4count	WHOstaging	OHARACDL	OHARA	OHARALocation	Symptoms	AwareofCondition	HowlongPresen	pain	LevelPain110	AGE	GradeCAt	ParentsEmployedCAT	SEXChild	SEXParents	ParentsEduCAT	HouseSize	ParAgeCAT	NEEDDENTALRx	GENRATING	SATISWITHTEETH	BRUSHFREQ	SOFTDRINKFREQ	EATSWEETSFREQ	VISITDENTAL	YrsonARV	OHARAlabelled	OHARAsite	PAINass
10	10	50	3	1	3	2	5	3	5	1	0	0	0	0	2	0	0	2	540	540	12.13	1	10	10	9	1	1	3	1	5	20	HighSch	employed	female	female	highschool	7ormorepersons	41-50yrs	strDisagree	good	undecided	TWICEADAT	ONCEAWEEK	ONCEAWEEK	no	9	LGE	Gingiva	yes
10	10	43	1	4	1	2	5	4	4	1	0	0	0	0	0	0	1	1	49	49	301	1									20	HighSch	unemployed	female	female	highschool	7ormorepersons	41-50yrs	agree	poor	strDisagree	TWICEADAT	ONCEADAY	ONCEADAY	no	9
10	10	43	1	4	1	2	5	4	4	1	0	0	0	0	0	0	1	1	19	19	301	1									20	HighSch	unemployed	female	female	highschool	7ormorepersons	41-50yrs	agree	poor	strDisagree	TWICEADAT	ONCEADAY	ONCEADAY	no	9
10	10	50	3	1	3	2	5	3	5	1	0	0	0	0	2	0	0	2	540	540	12.13	1	10	10	9	1	1	3	1	5	20	HighSch	employed	female	female	highschool	7ormorepersons	41-50yrs	strDisagree	good	undecided	TWICEADAT	ONCEAWEEK	ONCEAWEEK	no	9	LGE	Gingiva	yes
12	12	43	1	3	1	2	5	4	2	1	0	0	0	0	0	0	0	0	49	49	28.6	1									20	HighSch	employed	female	female	College	7ormorepersons	41-50yrs	undecided	poor	strDisagree	TWICEADAT	ONCEADAY	ONCEADAY	no	11
12	12	43	1	3	1	2	5	4	2	1	0	0	0	0	0	0	0	0	19	19	28.6	1									20	HighSch	employed	female	female	College	7ormorepersons	41-50yrs	undecided	poor	strDisagree	TWICEADAT	ONCEADAY	ONCEADAY	no	11
11	11	45	2	2	2	1	4	5	3	1	0	0	0	0	6	0	1	7	115	115	654	3									20	HighSch	employed	male	male	primsch		41-50yrs	Disagree	fair	Disagree	ONCEADAY	TWICEADAT	TWICEADAT	yes	4
12	12	48	5	1	3	1	5	5	4	1	0	0	0	0	3	1	0	4	12500	12500	738	3	10	10	9		2				21	HighSch	employed	male	male	highschool	1-3persons	41-50yrs	strDisagree	excellent	undecided	TWICEADAT	TWICEADAT	TWICEADAT	yes	5	LGE	Gingiva
11	11	45	2	2	2	1	4	5	3	1	0	0	0	0	6	0	1	7	115	115	654	3									20	HighSch	employed	male	male	primsch	1-3persons	41-50yrs	Disagree	fair	Disagree	ONCEADAY	TWICEADAT	TWICEADAT	yes	4
12	12	69	1	1	3	2	4	4	4	1	0	0	0	0	2	0	0	2	49	49	546	1	9	9	9		1	2	1	5	20	HighSch	retired	male	female	highschool	1-3persons	more60yrs	strDisagree	poor	undecided	ONCEADAY	ONCEADAY	ONCEADAY	no	12	NOS	Gingiva	yes
12	12	69	1	1	3	2	4	4	4	1	0	0	0	0	2	0	0	2	19	19	546	1	9	9	9		1	2	1	5	20	HighSch	retired	male	female	highschool	1-3persons	more60yrs	strDisagree	poor	undecided	ONCEADAY	ONCEADAY	ONCEADAY	no	12	NOS	Gingiva	yes
11	11	62	1	4	1	2	3	3	3	1	0	0	0	0	8	0	0	8	457000	457000	448	3	11	11		1	1	3			20	HighSch	retired	female	female	primsch	7ormorepersons	more60yrs	agree	poor	strDisagree	ONCEAWEEK	ONCEAWEEK	ONCEAWEEK		12	NUG	Gingiva
11	11	62	1	4	1	2	3	3	3	1	0	0	0	0	8	0	0	8	457000	457000	448	3	11	11		1	1	3			20	HighSch	retired	female	female	primsch	7ormorepersons	more60yrs	agree	poor	strDisagree	ONCEAWEEK	ONCEAWEEK	ONCEAWEEK	no	12	NUG	Gingiva
8	8	25	5	3	2	2	5	3	4	1	0	0	0	0	0	0	0	0	36	36	645	3									20	HighSch	unemployed	male	female	highschool	4-6persons	18-30yrs	undecided	excellent	Disagree	TWICEADAT	ONCEAWEEK	ONCEAWEEK	no	13
8	8	25	5	3	2	2	5	3	4	1	0	0	0	0	0	0	0	0	36	36	645	3									20	HighSch	unemployed	male	female	highschool	4-6persons	18-30yrs	undecided	excellent	Disagree	TWICEADAT	ONCEAWEEK	ONCEAWEEK	no	13
10	10	42	3	4	3	2	4	3	4	1	0	0	0	0	0	0	0	0	19	19	465	3									20	HighSch	unemployed	female	female	primsch	4-6persons	41-50yrs	agree	good	undecided	ONCEADAY	ONCEAWEEK	ONCEAWEEK	no	8
10	10	42	3	4	3	2	4	3	4	1	0	0	0	0	0	0	0	0	49	49	465	3									20	HighSch	unemployed	female	female	primsch	4-6persons	41-50yrs	agree	good	undecided	ONCEADAY	ONCEAWEEK	ONCEAWEEK	no	8
11	11	62	1	4	1	1	4	3	2	1	0	0	0	0	6	1	3	10	19	19	421	1									19	HighSch	unemployed	female	female		7ormorepersons	more60yrs	agree	poor	strDisagree	ONCEADAY	ONCEAWEEK	ONCEAWEEK	yes	8
11	11	62	1	4	1	1	4	3	2	1	0	0	0	0	6	1	3	10	19	19	421	1									19	HighSch	unemployed	female	female		7ormorepersons	more60yrs	agree	poor	strDisagree	ONCEADAY	ONCEAWEEK	ONCEAWEEK	yes	8
12	12	45	1	5	1	2	4	3	4	1	0	0	0	0	0	0	0	0	183	183	446	2									20	HighSch	employed	male	male	highschool	7ormorepersons	41-50yrs	strAgree	poor	strDisagree	ONCEADAY	ONCEAWEEK	ONCEAWEEK	no	12
12	12	45	1	5	1	2	4	3	4	1	0	0	0	0	0	0	0	0	183	183	446	2									20	HighSch	employed	male	male	highschool	7ormorepersons	41-50yrs	strAgree	poor	strDisagree	ONCEADAY	ONCEAWEEK	ONCEAWEEK	no	12
10	10	38	4	2	3	1	5	4	5	5	0	0	0	0	1	0	0	1	49	49	375	1									20	HighSch	unemployed	male	female	College	4-6persons	31-40yrs	Disagree	very good	undecided	TWICEADAT	ONCEADAY	ONCEADAY	yes	12
10	10	38	4	2	3	1	5	4	5	5	0	0	0	0	1	0	0	1	19	19	375	1									20	HighSch	unemployed	male	female	College	4-6persons	31-40yrs	Disagree	very good	undecided	TWICEADAT	ONCEADAY	ONCEADAY	yes	12
10	10	54	3	3	3	1	4	4	4	4	0	0	0	0	0	0	0	0	23400	23400	501	1									19	HighSch	unemployed	female	male	primsch	1-3persons	51-60yrs	undecided	good	undecided	ONCEADAY	ONCEADAY	ONCEADAY	yes
10	10	54	3	3	3	1	4	4	4	4	0	0	0	0	0	0	0	0	23400	23400	501	1									19	HighSch	unemployed	female	male	primsch	1-3persons	51-60yrs	undecided	good	undecided	ONCEADAY	ONCEADAY	ONCEADAY	yes
			4	4		1		4		5	0	0	0	0	0	0	0	0	7080	7080	501										20			male			4-6persons		agree	very good			ONCEADAY	ONCEADAY	yes	13
			4	4		1		4		5	0	0	0	0	0	0	0	0	7080	7080	501										20			male			4-6persons		agree	very good			ONCEADAY	ONCEADAY	yes	13
		18	2	4	3	2	4	3	3	1	0	0	0	0	5	3	2	10	49	49	603	1									19		unemployed	female	female	highschool	4-6persons	18-30yrs	agree	fair	undecided	ONCEADAY	ONCEAWEEK	ONCEAWEEK	no	10
		18	2	4	3	2	4	3	3	1	0	0	0	0	5	3	2	10	19	19	603	1									19		unemployed	female	female	highschool	4-6persons	18-30yrs	agree	fair	undecided	ONCEADAY	ONCEAWEEK	ONCEAWEEK	no	10
11	11	50	1	4	1	1	5	5	5	1	0	0	0	0	6	1	0	7	19	19	383	1	10	10		1	1	3		6	19	HighSch	employed	female	female	College	4-6persons	41-50yrs	agree	poor	strDisagree	TWICEADAT	TWICEADAT	TWICEADAT	yes	10	LGE	Gingiva
11	11	50	1	4	1	1	5	5	5	1	0	0	0	0	6	1	0	7	49	49	383	1	10	10		1	1	3		6	19	HighSch	employed	female	female	College	4-6persons	41-50yrs	agree	poor	strDisagree	TWICEADAT	TWICEADAT	TWICEADAT	yes	10	LGE	Gingiva
12	12	50	1		1	2	5	4	3	1	0	0	0	0	3	2	0	5	49	49	403	1									20	HighSch	employed	female	female	highschool	4-6persons	41-50yrs		poor	strDisagree	TWICEADAT	ONCEADAY	ONCEADAY	no	11
10	10	43	3	4	4	2	5	5	4	1	0	0	0	0	6	0	0	6	99	99	191	1									19	HighSch	employed	male	female	primsch	1-3persons	41-50yrs	agree	good	agree	TWICEADAT	TWICEADAT	TWICEADAT	no	6
10	10	43	3	4	4	2	5	5	4	1	0	0	0	0	6	0	0	6	99	99	191	1									19	HighSch	employed	male	female	primsch	1-3persons	41-50yrs	agree	good	agree	TWICEADAT	TWICEADAT	TWICEADAT	no	6
11	11	41	2	4	3	2	4	3	2	1	0	0	0	0	0	0	0	0	32	32	389	1									19	HighSch	employed	male	male	highschool	4-6persons	41-50yrs	agree	fair	undecided	ONCEADAY	ONCEAWEEK	ONCEAWEEK	no	13
12	12	46	3	4	4	1	5	3	2	1								0	49	49		4									18	HighSch	employed	male	male	highschool	1-3persons	41-50yrs	agree	good	agree	TWICEADAT	ONCEAWEEK	ONCEAWEEK	yes	4
12	12	46	3	4	4	1	5	3	2	1									19	19		4									18	HighSch	employed	male	male	highschool	1-3persons	41-50yrs	agree	good	agree	TWICEADAT	ONCEAWEEK	ONCEAWEEK	yes	4
11	11	56	4	4	4	2	4	5	2	1	0	0	0	0	0	0	0	0	220	220	693	2									19	HighSch	employed	male	male	highschool	1-3persons	51-60yrs	agree	very good	agree	ONCEADAY	TWICEADAT	TWICEADAT	no	11
11	11	56	4	4	4	2	4	5	2	1	0	0	0	0	0	0	0	0	220	220	693	2									19	HighSch	employed	male	male	highschool	1-3persons	51-60yrs	agree	very good	agree	ONCEADAY	TWICEADAT	TWICEADAT	no	11
			2	1	3	2	4	4	4	1	0	0	0	0	4	4	0	8	14900	14900	340	4									19			male		highschool			strDisagree	fair	undecided	ONCEADAY	ONCEADAY	ONCEADAY	no	5
12	12	44	3	4	2	1	5	3	4	1	0	0	0	0	0	7	1	8	8794	8794	274	2									19	HighSch	employed	male	male	College		41-50yrs	agree	good	Disagree	TWICEADAT	ONCEAWEEK	ONCEAWEEK	yes	6
			2	1	3	2	4	4	4	1	0	0	0	0	4	4	0	8	14900	14900	340	4									19			male		highschool			strDisagree	fair	undecided	ONCEADAY	ONCEADAY	ONCEADAY	no	5
		35	3	4	3	2	5	4	4	1	0	0	0	0	11	0	1	12	15900	15900	504	3									18				female	highschool	1-3persons	31-40yrs	agree	good	undecided	TWICEADAT	ONCEADAY	ONCEADAY	no	7
14	14		3	4	3	2	5	5	3	1	0	0	0	0	7	0	1	8	3510	3510	21.27	1	10	10		1	2	3			18	SpecialSch	unemployed	male	female		1-3persons		agree	good	undecided	TWICEADAT	TWICEADAT	TWICEADAT	no	7	LGE
		35	3	4	3	2	5	4	4	1	0	0	0	0	11	0	1	12	15900	15900	504	3									18				female	highschool	1-3persons	31-40yrs	agree	good	undecided	TWICEADAT	ONCEADAY	ONCEADAY	no	7
14	14		3	4	3	2	5	5	3	1	0	0	0	0	7	0	1	8	3510	3510	21.27	3	10	10		1	1				18	SpecialSch	unemployed	male	female		1-3persons		agree	good	undecided	TWICEADAT	TWICEADAT	TWICEADAT	no	7	LGE	Gingiva
10	10	40	2	4	3	2	4	4	3	1	0	0	0	0	1	0	0	1	19	19	257	1									18	HighSch	employed	male	male	highschool	4-6persons	31-40yrs	agree	fair	undecided	ONCEADAY	ONCEADAY	ONCEADAY	no	4
10	10	40	2	4	3	2	4	4	3	1	0	0	0	0	1	0	0	1	19	19	257	1									18	HighSch	employed	male	male	highschool	4-6persons	31-40yrs	agree	fair	undecided	ONCEADAY	ONCEADAY	ONCEADAY	no	4
			3	4	1	2	4	2	1	1	0	0	0	0	0	0	0	0	51.1	51.1	827	1	10	10	9	2					19		unemployed	male					agree	good	strDisagree	ONCEADAY	ONCEAMONTH	ONCEAMONTH	no	12	LGE	Gingiva
10	10	53	2	4	1	2	4	4	4	1	1	0	0	1	5	0	0	5	76600	76600	173	2	11	11	9				1		18	HighSch	employed	female	male	highschool	1-3persons	51-60yrs	agree	fair	strDisagree	ONCEADAY	ONCEADAY	ONCEADAY	no	5	NUG	Gingiva	yes
10	10	53	2	4	1	2	4	4	4	1	1	0	0	1	5	0	0	5	76600	76600	173	2	11	11	9				1		18	HighSch	employed	female	male	highschool	1-3persons	51-60yrs	agree	fair	strDisagree	ONCEADAY	ONCEADAY	ONCEADAY	no	5	NUG	Gingiva	yes
11	11	38	2	4	1	2	5	4	4	1	0	0	0	0	0	0	0	0	76600	76600	77	2									18	HighSch	employed	female	female	College	1-3persons	31-40yrs	agree	fair	strDisagree	TWICEADAT	ONCEADAY	ONCEADAY	no	6
11	11		2	4	1	1	4	5	4	1	0	0	0	0	6	1	0	7	49	49	619	1	10	10	9	1	1	4	2		19	HighSch	employed	male			1-3persons		agree	fair	strDisagree	ONCEADAY	TWICEADAT	TWICEADAT	yes	5	LGE	Gingiva	no
10	10	62	3	2	3	2	5	5	4	5	0	0	0	0	1	0	0	1	19	19	769	1									18	HighSch	employed	male		highschool	7ormorepersons	more60yrs	Disagree	good	undecided	TWICEADAT	TWICEADAT	TWICEADAT	no
10	10	62	3	2	3	2	5	5	4	5	0	0	0	0	1	0	0	1	49	49	769	1									18	HighSch	employed	male		highschool	7ormorepersons	more60yrs	Disagree	good	undecided	TWICEADAT	TWICEADAT	TWICEADAT	no
10	10	34	3	4	3	2	5	5	5	1	0	0	0	0	2	2	0	4	19	19	560	4									18	HighSch	employed	male	female	primsch	4-6persons	31-40yrs	agree	good	undecided	TWICEADAT	TWICEADAT	TWICEADAT	no	2
10	10	34	3	4	3	2	5	5	5	1	0	0	0	0	2	2	0	4	49	49	560	4									18	HighSch	employed	male	female	primsch	4-6persons	31-40yrs	agree	good	undecided	TWICEADAT	TWICEADAT	TWICEADAT	no	2
11	11		3	3	3	2	5	3	3	1	0	0	0	0	5	0	0	5	49	49	729	4									19	HighSch	unemployed	male			4-6persons		undecided	good	undecided	TWICEADAT	ONCEAWEEK	ONCEAWEEK	no	12
9	9	46	1	4	1	2	5	4	3	1	0	0	0	0	1	0	2	3	49	49	571	2									18	HighSch		male	male	highschool	4-6persons	41-50yrs	agree	poor	strDisagree	TWICEADAT	ONCEADAY	ONCEADAY	no	5
9	9		3	4	1	1	4	3	4	1	0	0	0	0	0	0	3	3	19	19	21.53	1									18	HighSch	employed	male		College	1-3persons		agree	good	strDisagree	ONCEADAY	ONCEAWEEK	ONCEAWEEK	yes	5
9	9	46	1	4	1	2	5	4	3	1	0	0	0	0	1	0	2	3	19	19	571	2									18	HighSch		male	male	highschool	4-6persons	41-50yrs	agree	poor	strDisagree	TWICEADAT	ONCEADAY	ONCEADAY	no	5
9	9		3	4	1	1	4	3	4	1	0	0	0	0	0	0	3	3	49	49	21.53	1									18	HighSch	employed	male		College	1-3persons		agree	good	strDisagree	ONCEADAY	ONCEAWEEK	ONCEAWEEK	yes	5
12	12	41	4	1	4	2	4	3	3	2	0	0	0	0	1	0	0	1	49	49	597	1	10	10		2					19	HighSch	employed	female	female	highschool	1-3persons	41-50yrs	strDisagree	very good	agree	ONCEADAY	ONCEAWEEK	ONCEAWEEK	no	7	LGE	Gingiva
13	13	45	3	4	3	2	4	3	2	1	0	0	0	0	0	0	0	0	20	20	495	3									19	univeristy	unemployed	male	female	highschool	1-3persons	41-50yrs	agree	good	undecided	ONCEADAY	ONCEAWEEK	ONCEAWEEK	no	16
12	12	49	3	4	4	1	4	3	2	1	0	0	0	0	0	1	0	1	24	24		4									18	HighSch	employed	male	female			41-50yrs	agree	good	agree	ONCEADAY	ONCEAWEEK	ONCEAWEEK	yes	8
12	12	49	3	4	4	1	4	3	2	1	0	0	0	0	0	1	0	1	24	24		4									18	HighSch	employed	male	female			41-50yrs	agree	good	agree	ONCEADAY	ONCEAWEEK	ONCEAWEEK	yes	8
12	12	48	2	4	1	2	5	5	5	1	0	0	0	0	0	0	0	0	8800	8800	245	1									18	HighSch		female	female	highschool	1-3persons	41-50yrs	agree	fair	strDisagree	TWICEADAT	TWICEADAT	TWICEADAT	no	7
12	12	48	2	4	1	2	5	5	5	1	0	0	0	0	0	0	0	0	8800	8800	245	1									18	HighSch		female	female	highschool	1-3persons	41-50yrs	agree	fair	strDisagree	TWICEADAT	TWICEADAT	TWICEADAT	no	7
11	11	60	2	4	2	1	4	4	1	1	0	0	0	0	5	1	1	7	22485	22485	228	4	5	5	3	1	2	3			18	HighSch	employed	male	female	highschool	7ormorepersons	51-60yrs	agree	fair	Disagree	ONCEADAY	ONCEADAY	ONCEADAY	yes	10	oralwart	labialMucosa
11	11	60	2	4	2	1	4	4	1	1	0	0	0	0	5	1	1	7	22485	22485	228	4	5	5	1	1	1				18	HighSch	employed	male	female	highschool	7ormorepersons	51-60yrs	agree	fair	Disagree	ONCEADAY	ONCEADAY	ONCEADAY	yes	10	oralwart	lips
11	11	41		4	3	2	5	2	2	1	0	0	0	0	5	0	0	5	131	131	333	4									17	HighSch	employed	female	female	highschool	1-3persons	41-50yrs	agree		undecided	TWICEADAT	ONCEAMONTH	ONCEAMONTH	no	2
11	11	41	4	4	3	2	5	2	2	1	0	0	0	0	5	0	0	5	131	131	333	4									17	HighSch	employed	female	female	highschool	1-3persons	41-50yrs	agree	very good	undecided	TWICEADAT	ONCEAMONTH	ONCEAMONTH	no	2
			2	3	2	2	4	3	4	1	0	0	0	0	4	0	0	4	49	49	442	4									18			female			1-3persons		undecided	fair	Disagree	ONCEADAY	ONCEAWEEK	ONCEAWEEK	no	13
11	11		2	3	1	1		4	3	1	0	0	0	0	3	0	0	3	33	33	501	1									18	HighSch	employed	male	female	highschool			undecided	fair	strDisagree		ONCEADAY	ONCEADAY	yes	8
11	11	42	3	3	3	2	4	2	3	1	0	0	0	0	0	0	0	0	19	19	808	1									17	HighSch	employed	female	female	highschool	1-3persons	41-50yrs	undecided	good	undecided	ONCEADAY	ONCEAMONTH	ONCEAMONTH	no
11	11	42	3	3	3	2	4	2	3	1	0	0	0	0	0	0	0	0	49	49	808	1									17	HighSch	employed	female	female	highschool	1-3persons	41-50yrs	undecided	good	undecided	ONCEADAY	ONCEAMONTH	ONCEAMONTH	no
8	8	59	2	5	1	2	4	2	2	1	0	0	0	0	0	0	0	0	19	19	759	4									17	HighSch	employed	male	female	College	1-3persons	51-60yrs	strAgree	fair	strDisagree	ONCEADAY	ONCEAMONTH	ONCEAMONTH	no	11
12	12	43	5	2	3	2	4	3	4	1	0	0	0	0	0	0	0	0	49	49	274	1										HighSch		female	female	highschool	1-3persons	41-50yrs	Disagree	excellent	undecided	ONCEADAY	ONCEAWEEK	ONCEAWEEK	no
8	8	59	2	5	1	2	4	2	2	1	0	0	0	0	0	0	0	0	49	49	759	4									17	HighSch	employed	male	female	College	1-3persons	51-60yrs	strAgree	fair	strDisagree	ONCEADAY	ONCEAMONTH	ONCEAMONTH	no	11
11	11	43	3	4	2	1	5	3	5	1	0	0	0	0	0	0	0	0	56	56	896	1									17	HighSch		female	female	College	4-6persons	41-50yrs	agree	good	Disagree	TWICEADAT	ONCEAWEEK	ONCEAWEEK	yes	0
11	11	43	3	4	2	1	5	3	5	1	0	0	0	0	0	0	0	0	56	56	896	1									17	HighSch		female	female	College	4-6persons	41-50yrs	agree	good	Disagree	TWICEADAT	ONCEAWEEK	ONCEAWEEK	yes	0
10	10		2	2	3	1	5	3	5	1	0	0	0	0	2	0	0	2	19	19	587	1	10	10	9	2	1	3	2	1	17	HighSch	unemployed	male	female	highschool	1-3persons		Disagree	fair	undecided	TWICEADAT	ONCEAWEEK	ONCEAWEEK	yes	8	LGE	Gingiva	no
11	11		3	2	3	2	4	5	4	1	0	0	0	0	0	0	0	0	49	49	1047	1									17	HighSch	employed	male	male	primsch	1-3persons		Disagree	good	undecided	ONCEADAY	TWICEADAT	TWICEADAT	no	4
10	10		2	2	3	1	5	3	5	1	0	0	0	0	2	0	0	2	49	49	587	1	10	10	9	2	1	3	2	1	17	HighSch	unemployed	male	female	highschool	1-3persons		Disagree	fair	undecided	TWICEADAT	ONCEAWEEK	ONCEAWEEK	yes	8	LGE	Gingiva	no
11	11		3	2	3	2	4	5	4	1	0	0	0	0	0	0	0	0	19	19	1047	1									17	HighSch	employed	male	male	primsch	1-3persons		Disagree	good	undecided	ONCEADAY	TWICEADAT	TWICEADAT	no	4
12	12	45	2	2	3	2	4	5	2	1	0	0	0	0	4	1	0	5	49	49	727	3				1	1	3	2		18	HighSch	unemployed	male	male	highschool	1-3persons	41-50yrs	Disagree	fair	undecided	ONCEADAY	TWICEADAT	TWICEADAT	no	5			no
11	11		5	3	1	2	5	3	2	1	0	0	0	0	0	0	0	0	19	19	287	3									18	HighSch	unemployed	male	female		7ormorepersons		undecided	excellent	strDisagree	TWICEADAT	ONCEAWEEK	ONCEAWEEK	no	11
10	10		1	4	1	2	4	4	4	1	0	0	0	0	7	0	0	7	49	49	1723	3	10	10		1	1				17	HighSch	employed	male		highschool	1-3persons		agree	poor	strDisagree	ONCEADAY	ONCEADAY	ONCEADAY	no	9	LGE	Gingiva
10	10		1	4	1	2	4	4	4	1	0	0	0	0	7	0	0	7	19	19	1723	3	10	10		1	2	3			17	HighSch	employed	male		highschool	1-3persons		agree	poor	strDisagree	ONCEADAY	ONCEADAY	ONCEADAY	no	9	LGE	Gingiva
10	10	56	1	3	1	1	4	4	3	1	1	0	0	1	8	1	1	10	49	49	412	3	6	6							18	HighSch	employed	male	male	College	1-3persons	51-60yrs	undecided	poor	strDisagree	ONCEADAY	ONCEADAY	ONCEADAY	yes	9	herpesLab
10	10	39	1	4	1	2	4	4	3	1	0	0	0	0	1	0	0	1	49	49	795	1	10	10	9	2					18	HighSch	employed	female	female	highschool	4-6persons	31-40yrs	agree	poor	strDisagree	ONCEADAY	ONCEADAY	ONCEADAY	no	6	LGE	Gingiva
		50	3	3	3	2	5	1	1	1	0	0	0	0	0	0	0	0	29	29	539	1									18			male	female	highschool	4-6persons	41-50yrs	undecided	good	undecided	TWICEADAT	NEVER	NEVER	no	12
11	11	45	4	2	1	2	4	3	3	1	0	0	0	0	0	0	0	0	49	49	333	1									17	HighSch	employed	female	male	College	4-6persons	41-50yrs	Disagree	very good	strDisagree	ONCEADAY	ONCEAWEEK	ONCEAWEEK	no	10
11	11	45		2	1	2	4	3	3	1	0	0	0	0	0	0	0	0	19	19	333	1									17	HighSch	employed	female	male	College	4-6persons	41-50yrs	Disagree		strDisagree	ONCEADAY	ONCEAWEEK	ONCEAWEEK	no	10
9	9	42	3	4	1	2	5	3	3	1	0	0	0	0	0	0	0	0	48	48	1062	1									18	HighSch	unemployed	female	female	highschool	4-6persons	41-50yrs	agree	good	strDisagree	TWICEADAT	ONCEAWEEK	ONCEAWEEK	no	7
9	9	54	2	4	1	2	4	3	2	1	0	0	0	0	0	0	0	0	19	19	745	1									17	HighSch	employed	male	female	highschool	7ormorepersons	51-60yrs	agree	fair	strDisagree	ONCEADAY	ONCEAWEEK	ONCEAWEEK	no	13
9	9	54	2	4	1	2	4	3	2	1	0	0	0	0	0	0	0	0	49	49	745	1									17	HighSch	employed	male	female	highschool	7ormorepersons	51-60yrs	agree	fair	strDisagree	ONCEADAY	ONCEAWEEK	ONCEAWEEK	no	13
10	10	50	1	5	3	2	4	4	1	1	0	0	0	0	1	0	0	1	49	49	803	2									18	HighSch	employed	female	female	highschool	4-6persons	41-50yrs	strAgree	poor	undecided	ONCEADAY	ONCEADAY	ONCEADAY	no
10	10		1	3	2		5	4	5	1	0	0	0	0	3	0	0	3	19	19	1139	3									17	HighSch	employed	female	male	highschool	4-6persons		undecided	poor	Disagree	TWICEADAT	ONCEADAY	ONCEADAY		10
10	10		1	3	2		5	4	5	1	0	0	0	0	3	0	0	3	49	49	1139	3									17	HighSch	employed	female	male	highschool	4-6persons		undecided	poor	Disagree	TWICEADAT	ONCEADAY	ONCEADAY		10
12	12	42	4	4	3	2	5	5	4	1	0	0	0	0	0	0	0	0	2310	2310	703	1									17	HighSch	employed	female	male	highschool	4-6persons	41-50yrs	agree	very good	undecided	TWICEADAT	TWICEADAT	TWICEADAT	no	9
12	12	42	4	4	3	2	5	5	4	1	0	0	0	0	0	0	0	0	2310	2310	703	1									17	HighSch	employed	female	male	highschool	4-6persons	41-50yrs	agree	very good	undecided	TWICEADAT	TWICEADAT	TWICEADAT	no	9
11	11	41	2	4	4	2	5	5	4	1	0	0	0	0	9	0	0	9	2316	2316	703	1	10	10		2					17	HighSch	employed	female	male		4-6persons	41-50yrs	agree	fair	agree	TWICEADAT	TWICEADAT	TWICEADAT	no	10	LGE	Gingiva
11	11	41	2	4	4	2	5	5	4	1	0	0	0	0	9	0	0	9	2316	2316	703	1	10	10		2					17	HighSch	employed	female	male		4-6persons	41-50yrs	agree	fair	agree	TWICEADAT	TWICEADAT	TWICEADAT	no	10	LGE	Gingiva
10	10	47	3	2	2	2	4	2	1	1	0	0	0	0	0	0	0	0	21	21	557	1									17	HighSch	unemployed	male	female	highschool	7ormorepersons	41-50yrs	Disagree	good	Disagree	ONCEADAY	ONCEAMONTH	ONCEAMONTH	no	10
10	10	47	3	2	2	2	4	2	1	1	0	0	0	0	0	0	0	0	21	21	557	1									17	HighSch	unemployed	male	female	highschool	7ormorepersons	41-50yrs	Disagree	good	Disagree	ONCEADAY	ONCEAMONTH	ONCEAMONTH	no	10
9	9	42	3	2	3	2	5	5	1	1	0	0	0	0	0	0	0	0	49	49	700	1				2			2		17	HighSch	employed	female	female	highschool	7ormorepersons	41-50yrs	Disagree	good	undecided	TWICEADAT	TWICEADAT	TWICEADAT	no	12			no
		44	5	3		1	4	2	5	1	0	0	0	0	0	0	0	0	49	49	1030	4									17			male	female	College	1-3persons	41-50yrs	undecided	excellent		ONCEADAY	ONCEAMONTH	ONCEAMONTH	yes	6
14	14	53	3	3	4	2	4	5	2	1	0	0	0	0	1	0	0	1	49	49	632	1									17	SpecialSch	employed	male	male	highschool	4-6persons	51-60yrs	undecided	good	agree	ONCEADAY	TWICEADAT	TWICEADAT	no	13
10	10	30	3	4		1		4	3	1	0	0	0	0	0	0	2	2	32	32	692	1	10	10		1	1				17	HighSch		male	female	College	4-6persons	18-30yrs	agree	good			ONCEADAY	ONCEADAY	yes	11	LGE	Gingiva
10	10	30	3	4		1		4	3	1	0	0	0	0	0	0	2	2	32	32	692	1	10	10		1	2	3			17	HighSch		male	female	College	4-6persons	18-30yrs	agree	good			ONCEADAY	ONCEADAY	yes	11	LGE	Gingiva
11	11		3	4	3	2	5		5	1	0	0	0	0	0	0	0	0	66	66	358	1									17	HighSch	employed	female	female				agree	good	undecided	TWICEADAT			no	12
12	12	37	2	3	1	2	5	4	3	1	0	0	0	0	3	0	0	3	190	190	337	3	11	11	9		1	4	2		18	HighSch	employed	female	female	highschool	4-6persons	31-40yrs	undecided	fair	strDisagree	TWICEADAT	ONCEADAY	ONCEADAY	no	5	NUG	Gingiva	no
9	9	41	2	2	1	2	4	4	4	1	0	0	0	0	3	0	0	3	.		463	2									16	HighSch		male	female	College	4-6persons	41-50yrs	Disagree	fair	strDisagree	ONCEADAY	ONCEADAY	ONCEADAY	no	12
9	9	41	2	2	1	2	4	4	4	1	0	0	0	0	3	0	0	3	50	50	463	2									16	HighSch		male	female	College	4-6persons	41-50yrs	Disagree	fair	strDisagree	ONCEADAY	ONCEADAY	ONCEADAY	no	12
9	9	43	1	4	1	2	4	4	5	1	0	0	0	0	0	0	0	0	96	96	823	2									17	HighSch	unemployed	male	female	College	4-6persons	41-50yrs	agree	poor	strDisagree	ONCEADAY	ONCEADAY	ONCEADAY	no	13
9	9	43	1	4	1	2	4	4	5	1	0	0	0	0	0	0	0	0	96	96	823	2									17	HighSch	unemployed	male	female	College	4-6persons	41-50yrs	agree	poor	strDisagree	ONCEADAY	ONCEADAY	ONCEADAY	no	13
10	10	45	3	2	2	1	4	3	3	1	0	0	0	0	0	0	0	0	49	49	495	3									17	HighSch		female	female	highschool	7ormorepersons	41-50yrs	Disagree	good	Disagree	ONCEADAY	ONCEAWEEK	ONCEAWEEK	yes	9
9	9	40	4	3	4	1	5	3	4	1	0	0	0	0	0	0	0	0	53	53	316	1									16	HighSch	unemployed	male	female		7ormorepersons	31-40yrs	undecided	very good	agree	TWICEADAT	ONCEAWEEK	ONCEAWEEK	yes	7
9	9	40	4	3	4	1	5	3	4	1	0	0	0	0	0	0	0	0	53	53	316	1									16	HighSch	unemployed	male	female		7ormorepersons	31-40yrs	undecided	very good	agree	TWICEADAT	ONCEAWEEK	ONCEAWEEK	yes	7
		38	2	4	3	2	5	4	3	1	0	0	0	0	3	0	0	3	40	40	386	4									16		unemployed	male	female	highschool	1-3persons	31-40yrs	agree	fair	undecided	TWICEADAT	ONCEADAY	ONCEADAY	no	3
		38	2	4	3	2	5	4	3	1	0	0	0	0	3	0	0	3	40	40	386	4									16		unemployed	male	female	highschool	1-3persons	31-40yrs	agree	fair	undecided	TWICEADAT	ONCEADAY	ONCEADAY	no	3
10	10	49	2	4	2	2	5	5	4	1	0	0	0	0	1	0	0	1	34600	34600	541										17	HighSch	unemployed	female	female	College	1-3persons	41-50yrs	agree	fair	Disagree	TWICEADAT	TWICEADAT	TWICEADAT	no	13
9	9	52	3	4	4	2	5	5	5	1	0	0	0	0	0	0	0	0	58	58	640	1									16	HighSch	unemployed	male	male	primsch	4-6persons	51-60yrs	agree	good	agree	TWICEADAT	TWICEADAT	TWICEADAT	no	11
9	9	52	3	4	4	2	5	5	5	1	0	0	0	0	0	0	0	0	58	58	640	1									16	HighSch	unemployed	male	male	primsch	4-6persons	51-60yrs	agree	good	agree	TWICEADAT	TWICEADAT	TWICEADAT	no	11
6	6	35	3	3	2	2	5	4	3	1	0	0	0	0	0	0	0	0	45	45		4									17	PrimarySch	employed	female	female	highschool	1-3persons	31-40yrs	undecided	good	Disagree	TWICEADAT	ONCEADAY	ONCEADAY	no	2
11	11	38	2	4	1	2	5	4	4	1	0	0	0	0	0	0	0	0	76600	76600	77	2									16	HighSch	employed	female	female	College	1-3persons	31-40yrs	agree	fair	strDisagree	TWICEADAT	ONCEADAY	ONCEADAY	no	6
10	10	42	2	4	1	1	5	4	3	1	0	0	0	0	6	1	2	9	99	99	33.59	1									16	HighSch	employed	male	female		7ormorepersons	41-50yrs	agree	fair	strDisagree	TWICEADAT	ONCEADAY	ONCEADAY	yes	6
10	10	42	2	4	1	1	5	4	3	1	0	0	0	0	6	1	2	8	99	99	33.59	1									16	HighSch	employed	male	female		7ormorepersons	41-50yrs	agree	fair	strDisagree	TWICEADAT	ONCEADAY	ONCEADAY	yes	6
10	10	37	2	4	1	2	4	3	1	1	0	0	0	0	1	0	0	1	137000	137000	33.21	4									17	HighSch		female	female	highschool	7ormorepersons	31-40yrs	agree	fair	strDisagree	ONCEADAY	ONCEAWEEK	ONCEAWEEK	no	2
11	11	37	2	4	1	1	1	3	2	1	0	0	0	0	1	1	0	2	137000	137000	407	4									17	HighSch	employed	female	female	highschool	4-6persons	31-40yrs	agree	fair	strDisagree	NEVER	ONCEAWEEK	ONCEAWEEK	yes	3
10	10	38	4	2	4	2	4	2	3	1	0	0	0	0	0	0	0	0	70	70	626	3									17	HighSch	employed	female	female	highschool	4-6persons	31-40yrs	Disagree	very good	agree	ONCEADAY	ONCEAMONTH	ONCEAMONTH	no	13
9	9	35	2	2	3	2	4	2	2	1	0	0	0	0	0	0	0	0	19	19	722	1	1	1	3	2	2	3			16	HighSch	employed	male	female	highschool	1-3persons	31-40yrs	Disagree	fair	undecided	ONCEADAY	ONCEAMONTH	ONCEAMONTH	no	13	pseudoCand	labialMucosa
9	9	35	2	2	3	2	4	2	2	1	0	0	0	0	0	0	0	0	49	49	722	1	1	1	3	2	1				16	HighSch	employed	male	female	highschool	1-3persons	31-40yrs	Disagree	fair	undecided	ONCEADAY	ONCEAMONTH	ONCEAMONTH	no	13	pseudoCand	labialMucosa
11	11	32	2	4	1	2	4	3	4	1	0	0	0	0	3	0	1	4	0	0	360	1	2	2	3	1	1	2	1	8	17	HighSch		female	female	highschool	4-6persons	31-40yrs	agree	fair	strDisagree	ONCEADAY	ONCEAWEEK	ONCEAWEEK	no	7	ErythCand	labialMucosa	yes
10	10	45	2	2	1	2	4	4	5	1	0	0	0	0	0	0	0	0	49	49	1176	1									16	HighSch	employed	female	female	highschool	1-3persons	41-50yrs	Disagree	fair	strDisagree	ONCEADAY	ONCEADAY	ONCEADAY	no	9
10	10	45	2	2	1	2	4	4	5	1		0				0		0	19	19	1176	1									16	HighSch	employed	female	female	highschool	1-3persons	41-50yrs	Disagree	fair	strDisagree	ONCEADAY	ONCEADAY	ONCEADAY	no	9
10	10	50	3	3	2	1	5	4	5	1	0	0	0	0	3	0	0	3	68	68	198	4	13	13	10						17	HighSch	employed	male	female	primsch	4-6persons	41-50yrs	undecided	good	Disagree	TWICEADAT	ONCEADAY	ONCEADAY	yes	3	nonHog	Maxilla
7	7	49	5	1	5	2	5	4	3	1	0	0	0	0	0	0	0	0	49	49	213000	4									17	PrimarySch	employed	male	male	College	7ormorepersons	41-50yrs	strDisagree	excellent	strAgree	TWICEADAT	ONCEADAY	ONCEADAY	no	12
		40	3	3	3	1	5	2	3	1	0	0	0	0	0	0	1	1	49	49	802	1									16		employed	male	male	College	4-6persons	31-40yrs	undecided	good	undecided	TWICEADAT	ONCEAMONTH	ONCEAMONTH	yes	2
11	11	45	3	4	3	2	4	3	4	1	0	0	0	0	0	0	0	0	49	49	625	1									17	HighSch	employed	male	female	highschool	4-6persons	41-50yrs	agree	good	undecided	ONCEADAY	ONCEAWEEK	ONCEAWEEK	no	11
		40	3	3	3	1	5	2	3	1	0	0	0	0	0	0	1	1	19	19	802	1									16		employed	male	male	College	4-6persons	31-40yrs	undecided	good	undecided	TWICEADAT	ONCEAMONTH	ONCEAMONTH	yes	2
9	9		3	1	1	1	5	4	5	1	0	0	0	0	1	0	0	1	2952	2952	430	4	10	10	3	1	2	3			16	HighSch	employed	female	female		1-3persons		strDisagree	good	strDisagree	TWICEADAT	ONCEADAY	ONCEADAY	yes	6	LGE	labialMucosa
		45	4	3	3	1	4	2	4	1	0	0	0	0	0	0	0	0	49	49	625	1											employed	male	female	highschool	4-6persons	41-50yrs	undecided	very good	undecided	ONCEADAY	ONCEAMONTH	ONCEAMONTH	yes
9	9		3	1	1	1	5	4	5	1	0	0	0	0	1	0	0	1	2952	2952	430	4	10	10	1	1	1				16	HighSch	employed	female	female		1-3persons		strDisagree	good	strDisagree	TWICEADAT	ONCEADAY	ONCEADAY	yes	6	LGE	Gingiva
9	9	39	5	3	4	2	4	4	3	1	0	0	0	0	0	0	0	0	35200	35200	986	4									16	HighSch	employed	male	female	highschool	4-6persons	31-40yrs	undecided	excellent	agree	ONCEADAY	ONCEADAY	ONCEADAY	no	0
9	9	39	5	3	4	2	4	4	4	1	0	0	0	0	0	0	0	0	35200	35200	986	4									16	HighSch	employed	male	female	highschool	4-6persons	31-40yrs	undecided	excellent	agree	ONCEADAY	ONCEADAY	ONCEADAY	no	0
9	9	36	3	4	3	1	5	3	4	1	0	0	0	0	6	0	0	6	24	24	1487	4									16	HighSch	employed	male	female		1-3persons	31-40yrs	agree	good	undecided	TWICEADAT	ONCEAWEEK	ONCEAWEEK	yes	15
8	8		2	4	1	2	5	4	4	1	0	0	0	0	5	0	0	5	19	19	1127	4									17	HighSch	employed		female		4-6persons		agree	fair	strDisagree	TWICEADAT	ONCEADAY	ONCEADAY	no	7
9	9	36	3	4	3	1	5	3	4	1	0	0	0	0	6	0	0	6	25	25	1487	4									16	HighSch	employed	male	female		1-3persons	31-40yrs	agree	good	undecided	TWICEADAT	ONCEAWEEK	ONCEAWEEK	yes	15
11	11	43	2	4	3	2	5	5	3	1	0	0	0	0	8	1	1	10	350	350		4	10	10							17	HighSch		female	female	highschool	7ormorepersons	41-50yrs	agree	fair	undecided	TWICEADAT	TWICEADAT	TWICEADAT	no	5	LGE	Gingiva
10	10	43	2	3	3	1	5	5	4	1	0	0	0	0	9	0	2	11	129	129	3530	4									17	HighSch	unemployed	female	female	highschool	7ormorepersons	41-50yrs	undecided	fair	undecided	TWICEADAT	TWICEADAT	TWICEADAT	yes	5
8	8	47	3	4	3	2	5	3	3	1	0	0	0	0	0	3	0	3	19	19	716	1									16	HighSch	unemployed	male	female	highschool	4-6persons	41-50yrs	agree	good	undecided	TWICEADAT	ONCEAWEEK	ONCEAWEEK	no	12
8	8	47	3	4	3	2	5	3	3	1	0	0	0	0	0	3	0	3	49	49	716	1									16	HighSch	unemployed	male	female	highschool	4-6persons	41-50yrs	agree	good	undecided	TWICEADAT	ONCEAWEEK	ONCEAWEEK	no	12
9	9	59	1	4	1	2	5	5	4	1	0	0	0	0	0	0	0	0				1									17	HighSch	unemployed	male	female	highschool	7ormorepersons	51-60yrs	agree	poor	strDisagree	TWICEADAT	TWICEADAT	TWICEADAT	no	13
8	8	29	1	4	1	1	5	4	5	1	0	0	0	0	5	1	0	6	6500	6500	23.95	3									16	HighSch	employed	male	female	primsch	4-6persons	18-30yrs	agree	poor	strDisagree	TWICEADAT	ONCEADAY	ONCEADAY	yes	10
8	8	29	1	4	1	1	5	4	5	1	0	0	0	0	5	1	0	6	6500	6500	23.95	3									16	HighSch	employed	male	female	primsch	4-6persons	18-30yrs	agree	poor	strDisagree	TWICEADAT	ONCEADAY	ONCEADAY	yes	10
9	9	30	2	4	3	2	5	3	3	1	0	0	0	0	5	0	0	5	4790	4790	337	3									16	HighSch	employed		female	highschool		18-30yrs	agree	fair	undecided	TWICEADAT	ONCEAWEEK	ONCEAWEEK	no	10
9	9	30	2	4	3	2	5	3	3	1	0	0	0	0	5	0	0	5	4790	4790	337	3									16	HighSch	employed		female	highschool		18-30yrs	agree	fair	undecided	TWICEADAT	ONCEAWEEK	ONCEAWEEK	no	10
11	11	37	2	4	1	2	5	2	4	1	0	0	0	0	2	2	0	4	49	49	832	1									17	HighSch	unemployed	female		highschool	4-6persons	31-40yrs	agree	fair	strDisagree	TWICEADAT	ONCEAMONTH	ONCEAMONTH	no	12
7	7	45	2	1	3	1	4	3	2	1	0	0	0	0	1	2	0	3	16600	16600	586	3									16	PrimarySch	employed	female	male	College	7ormorepersons	41-50yrs	strDisagree	fair	undecided	ONCEADAY	ONCEAWEEK	ONCEAWEEK	yes	8
7	7	45	2	1	3	1	4	3	2	1	0	0	0	0	1	2	0	3	16600	16600	586	3									16	PrimarySch	employed	female	male	College	7ormorepersons	41-50yrs	strDisagree	fair	undecided	ONCEADAY	ONCEAWEEK	ONCEAWEEK	yes	8
9	9		5	5	1	2	4	5	4	1	0	0	0	0	0	0	0	0	49	49	725	1									16	HighSch	unemployed	male	female		4-6persons		strAgree	excellent	strDisagree	ONCEADAY	TWICEADAT	TWICEADAT	no	11
9	9		5	5	1	2	4	5	4	1	0	0	0	0	0	0	0	0	19	19	725	1									16	HighSch	unemployed	male	female		4-6persons		strAgree	excellent	strDisagree	ONCEADAY	TWICEADAT	TWICEADAT	no	11
9	9		5	5	1	2	4	5	4	1	0	0	0	0	0	0	0	0	19	19	725	1									16	HighSch	unemployed	male	female		4-6persons		strAgree	excellent	strDisagree	ONCEADAY	TWICEADAT	TWICEADAT	no	11
			5	5	1	2	4	5	4	1	0	0	0	0	0	0	0	0	49	49	725	1									16		unemployed				4-6persons		strAgree	excellent	strDisagree	ONCEADAY	TWICEADAT	TWICEADAT	no	11
10	10	47	2	4	1	2	4	5	3		0	0	0	0	5	0	0	5	49	49	540	1									16	HighSch	unemployed	female	female	highschool		41-50yrs	agree	fair	strDisagree	ONCEADAY	TWICEADAT	TWICEADAT	no	8
10	10	47	2	4	1	2	4	5	3		0	0	0	0	5	0	0	5	19	19	540	1									16	HighSch	unemployed	female	female	highschool		41-50yrs	agree	fair	strDisagree	ONCEADAY	TWICEADAT	TWICEADAT	no	8
		47	3	4	1						0	0	0	0	1	2	1	4	49	49	695	1	10	10		1	1				16		unemployed	male	female	highschool	4-6persons	41-50yrs	agree	good	strDisagree					1	LGE	Gingiva
		47	3	4	1						0	0	0	0	1	2	1	4	19	19	695	1	10	10		1	2	3			16		unemployed	male	female	highschool	4-6persons	41-50yrs	agree	good	strDisagree					1	LGE	Gingiva
8	8	32	3	4	1	2	5	3	2	1	0	0	0	0	1	0	0	1	37	37	152	4									17	HighSch	employed	female	female	highschool	4-6persons	31-40yrs	agree	good	strDisagree	TWICEADAT	ONCEAWEEK	ONCEAWEEK	no	2
8	8	33	3	4	3	2	5	5	4	1	0	0	0	0	4	0	0	4	36	36	79	4									16	HighSch	employed	female	male	highschool	4-6persons	31-40yrs	agree	good	undecided	TWICEADAT	TWICEADAT	TWICEADAT	no	1
8	8	45	2	3	2	2	4	4	5	1	0	0	0	0	10	0	0	10	1180	1180	101	1									16	HighSch	employed	female	male	College	4-6persons	41-50yrs	undecided	fair	Disagree	ONCEADAY	ONCEADAY	ONCEADAY	no	2
8	8	45	2	3	2	2	4	4	5	1	0	0	0	0	10	0	0	10	1180	1180	101	1									16	HighSch	employed	female	male	College	4-6persons	41-50yrs	undecided	fair	Disagree	ONCEADAY	ONCEADAY	ONCEADAY	no	2
10	10	43	3	2	2	1	4	5	2	1	0	0	0	0	1	0	0	1	545	545	545	1									16	HighSch	employed	male	female	highschool	1-3persons	41-50yrs	Disagree	good	Disagree	ONCEADAY	TWICEADAT	TWICEADAT	yes	13
10	10	43	3	2	2	2	4	5	2	1	0	0	0	0	1	0	0	1	545	545	545	1									16	HighSch	employed	male	female	highschool	1-3persons	41-50yrs	Disagree	good	Disagree	ONCEADAY	TWICEADAT	TWICEADAT	no	13
10	10	38	2	4	3	2	4	5	5	1	0	0	0	0	1	0	0	1	19	19	834	4									16	HighSch		male	female	highschool	4-6persons	31-40yrs	agree	fair	undecided	ONCEADAY	TWICEADAT	TWICEADAT	no	11
10	10	38	2	4	3	2	4	5	5	1	0	0	0	0	1	0	0	1	49	49	834	4									16	HighSch		male	female	highschool	4-6persons	31-40yrs	agree	fair	undecided	ONCEADAY	TWICEADAT	TWICEADAT	no	11
9	9	35	3	4	3	1	5	3	1	1	0	0	0	0	5	1	0	6	1810	1810	425	1	10	10	9	1	1		2		16	HighSch	employed	male	female	highschool	1-3persons	31-40yrs	agree	good	undecided	TWICEADAT	ONCEAWEEK	ONCEAWEEK	yes	6	LGE	Gingiva	no
9	9		3	1	1	1	5	3	3	1	0	0	0	0	6	0	0	6	1810	1810	425	1									16	HighSch	employed	male	male	highschool	4-6persons		strDisagree	good	strDisagree	TWICEADAT	ONCEAWEEK	ONCEAWEEK	yes	6
10	10	34	2	4	1	2	5	5	3	1	0	0	0	0	2	0	0	2	20	20	1179	4									17	HighSch	employed	female	female	highschool	4-6persons	31-40yrs	agree	fair	strDisagree	TWICEADAT	TWICEADAT	TWICEADAT	no	4
14	14	36	3	2	3	2	4	3	3	1	0	0	0	0	2	4	0	6	2580	2580	208	4	10	10	9	2					16	SpecialSch	unemployed	male	male	primsch	4-6persons	31-40yrs	Disagree	good	undecided	ONCEADAY	ONCEAWEEK	ONCEAWEEK	no	6	LGE	Gingiva
		44	3	4	3	2	5	4	4	1	0	0	0	0	4	0	0	4	182	182	531	3	10	10	3	2	2	3			15		employed	male	female	highschool	1-3persons	41-50yrs	agree	good	undecided	TWICEADAT	ONCEADAY	ONCEADAY	no	10	LGE	labialMucosa
		44	3	4	3	2	5	4	4	1	0	0	0	0	4	0	0	4	182	182	531	3	10	10	3	2					15		employed	male	female	highschool	1-3persons	41-50yrs	agree	good	undecided	TWICEADAT	ONCEADAY	ONCEADAY	no	10	LGE	labialMucosa
10	10		4	3	4	1	4		2	1	0	0	0	0	0	0	0	0	49	49	747	1									16	HighSch	employed	female		highschool	4-6persons		undecided	very good	agree	ONCEADAY			yes	10
10	10		4	3	4	1	4		2	1	0	0	0	0	0	0	0	0	19	19	747	1									16	HighSch	employed	female		highschool	4-6persons		undecided	very good	agree	ONCEADAY			yes	10
8	8	58	2	4	1	2	5	4	4		0	0	0	0	0	0	0	0	22	22	817	1									15	HighSch	employed	male	female	primsch	1-3persons	51-60yrs	agree	fair	strDisagree	TWICEADAT	ONCEADAY	ONCEADAY	no	11
8	8	58	2	4	1	2	5	4	4		0	0	0	0	0	0	0	0	22	22	817	1									15	HighSch	employed	male	female	primsch	1-3persons	51-60yrs	agree	fair	strDisagree	TWICEADAT	ONCEADAY	ONCEADAY	no	11
8	8	59	2	4	1	2	5	3	4	1	0	0	0	0	0	6	0	6	49	49	743	1	10	10	9						16	HighSch	employed	male	female	primsch	1-3persons	51-60yrs	agree	fair	strDisagree	TWICEADAT	ONCEAWEEK	ONCEAWEEK	no	11	LGE	Gingiva
6	6	67	3	2	2	2	5	3	3	1	0	0	0	0	6	7	0	13	19	19	908	1									15	PrimarySch	employed	female	female	highschool	1-3persons	more60yrs	Disagree	good	Disagree	TWICEADAT	ONCEAWEEK	ONCEAWEEK	no	10
6	6	67	3	2	2	2	5	3	3	1	0	0	0	0	6	7	0	13	19	19	908	1									15	PrimarySch	employed	female	female	highschool	1-3persons	more60yrs	Disagree	good	Disagree	TWICEADAT	ONCEAWEEK	ONCEAWEEK	no	10
8	8	42	2	2	1	2	5	5	5	1	0	0	0	0	8	0	0	8	1360000	1360000	8										15	HighSch	unemployed	male	female	College	1-3persons	41-50yrs	Disagree	fair	strDisagree	TWICEADAT	TWICEADAT	TWICEADAT	no	0
8	8	42	2	2	1	2	5	5	5	1	0	0	0	0	8	0	0	8	1360000	1360000	8										15	HighSch	unemployed	male	female	College	1-3persons	41-50yrs	Disagree	fair	strDisagree	TWICEADAT	TWICEADAT	TWICEADAT	no	0
8	8	32		1	3	1	4	3	5	1	0	0	0	0	5	0	0	5	19	19	618	1									15	HighSch	unemployed	female	female	highschool	4-6persons	31-40yrs	strDisagree		undecided	ONCEADAY	ONCEAWEEK	ONCEAWEEK	yes	8
8	8	32	1	1	3	1	4	3	5	1	0	0	0	0	5	0	0	5	49	49	618	3									15	HighSch	unemployed	female	female	highschool	4-6persons	31-40yrs	strDisagree	poor	undecided	ONCEADAY	ONCEAWEEK	ONCEAWEEK	yes	8
10	10	51	2	2	3	2	5	2	4	1	0	0	0	0	0	0	0	0	297000	297000	448	2									16	HighSch	employed	male	male	College	1-3persons	51-60yrs	Disagree	fair	undecided	TWICEADAT	ONCEAMONTH	ONCEAMONTH	no	13
9	9	50	3	5	1	2	4	5	4	1	0	0	0	0	1	0	0	1	49	49	852	2									15	HighSch	employed	male	male	highschool	1-3persons	41-50yrs	strAgree	good	strDisagree	ONCEADAY	TWICEADAT	TWICEADAT	no	11
9	9	50	3	5	1	2	4	5	4	1	0	0	0	0	1	0	0	1	19	19	852	2									15	HighSch	employed	male	male	highschool	1-3persons	41-50yrs	strAgree	good	strDisagree	ONCEADAY	TWICEADAT	TWICEADAT	no	11
8	8	39	2								0	0	0	0	2	1	0	3	100	100	845	1									15	HighSch	unemployed	male	female	highschool	4-6persons	31-40yrs		fair						8
8	8	39	2								0	0	0	0	2	1	0	3	100	100	845	1									15	HighSch	unemployed	male	female	highschool	4-6persons	31-40yrs		fair						8
9	9		2	4	1	1	5	4	3	1	0	0	0	0	0	0	0	0	89	89	719										16	HighSch	employed	male	female		4-6persons		agree	fair	strDisagree	TWICEADAT	ONCEADAY	ONCEADAY	yes	10
8	8	30	5	4	3		5	4	5	1	0	0	0	0	0	0	0	0	45	45	523	1									15	HighSch	employed	male	female	highschool	4-6persons	18-30yrs	agree	excellent	undecided	TWICEADAT	ONCEADAY	ONCEADAY		9
8	8	30	5	4	3		5	4	5	1	0	0	0	0	0	0	0	0	45	45	523	1									15	HighSch	employed	male	female	highschool	4-6persons	18-30yrs	agree	excellent	undecided	TWICEADAT	ONCEADAY	ONCEADAY		9
		48	2	2	3	2	5	3	4	1	0	0	0	0	0	0	0	0	28	28	742	1									15		employed	female	female	highschool	4-6persons	41-50yrs	Disagree	fair	undecided	TWICEADAT	ONCEAWEEK	ONCEAWEEK	no	12
		48	2	2	3	2	5	3	4	1	0	0	0	0	0	0	0	0	28	28	742	1									15		employed	female	female	highschool	4-6persons	41-50yrs	Disagree	fair	undecided	TWICEADAT	ONCEAWEEK	ONCEAWEEK	no	12
8	8	63	3		3	2	5		4	1	0	0	0	0	2	0	0	2	81800	81800	349	1	1	1	6	1	1				15	HighSch	unemployed	female	male		1-3persons	more60yrs		good	undecided	TWICEADAT			no	9	pseudoCand	DorsumTongue
8	8	63	3		3	2	5		4	1	0	0	0	0	2	0	0	2	81800	81800	349	1	19	19	6	1	2	3			15	HighSch	unemployed	female	male		1-3persons	more60yrs		good	undecided	TWICEADAT			no	9	Other	DorsumTongue
9	9	66	1	2	1	2	5	2	5	1	0	0	0	0	4	1	0	5	19	19	1172	1									15	HighSch	employed	female	female	primsch	1-3persons	more60yrs	Disagree	poor	strDisagree	TWICEADAT	ONCEAMONTH	ONCEAMONTH	no	7
9	9	66	1	2	1	2	5	2	5	1	0	0	0	0	4	1	0	5	19	19	1172	1									15	HighSch	employed	female	female	primsch	1-3persons	more60yrs	Disagree	poor	strDisagree	TWICEADAT	ONCEAMONTH	ONCEAMONTH	no	7
		63	1	4	1	2	4	2	2	1	0	0	0	0	0	0	0	0	19	19	31.79	4	10	10		2	2	3	2	2	15		unemployed	female	female	primsch	4-6persons	more60yrs	agree	poor	strDisagree	ONCEADAY	ONCEAMONTH	ONCEAMONTH	no	10	LGE	Gingiva	no
		63	1	4	1	2	4	2	2	1	0	0	0	0	0	0	0	0	49	49	31.79	4	10	10		2	1		2	2	15		unemployed	female	female	primsch	4-6persons	more60yrs	agree	poor	strDisagree	ONCEADAY	ONCEAMONTH	ONCEAMONTH	no	10	LGE	Gingiva	no
9	9	47	3	2	2	2	5	4	4	1	0	0	0	0	2	0	2	4	19	19	1080					1	1	2	1	5	16	HighSch		male	female	College	4-6persons	41-50yrs	Disagree	good	Disagree	TWICEADAT	ONCEADAY	ONCEADAY	no	12			yes
9	9	47	3	1	4	2	4	4	4	1	2	0	0	2	0	0	0	0	102000	102000	290	3									15	HighSch		male	male	highschool	4-6persons	41-50yrs	strDisagree	good	agree	ONCEADAY	ONCEADAY	ONCEADAY	no	9
9	9	47	3	1	4	2	4	4	4	1	2	0	0	2	0	0	0	0	102000	102000	290	3									15	HighSch		male	male	highschool	4-6persons	41-50yrs	strDisagree	good	agree	ONCEADAY	ONCEADAY	ONCEADAY	no	9
7	7	47		4	2	1	4	3	4	1	0	0	0	0	4	1	0	5	19	19	372	3									15	PrimarySch		male	female	College	4-6persons	41-50yrs	agree		Disagree	ONCEADAY	ONCEAWEEK	ONCEAWEEK	yes	2
7	7	47	4	4	2	1	4	3	4	1	0	0	0	0	4	1	0	5	19	19	372	3									15	PrimarySch		male	female	College	4-6persons	41-50yrs	agree	very good	Disagree	ONCEADAY	ONCEAWEEK	ONCEAWEEK	yes	2
10	10	41	3	3	3	2	4	5	4		0	0	0	0	0	0	0	0	97	97	635	1									16	HighSch		female	female	highschool	7ormorepersons	41-50yrs	undecided	good	undecided	ONCEADAY	TWICEADAT	TWICEADAT	no	13
7	7	45	3	4	3	1	5	3	4	1	0	0	0	0	0	0	0	0	21	21	948	1	10	10	9	2					15	PrimarySch	unemployed	male	male	College	1-3persons	41-50yrs	agree	good	undecided	TWICEADAT	ONCEAWEEK	ONCEAWEEK	yes	10	LGE	Gingiva
6	6	50	3	3	1	1	4	4	3	1	0	0	0	0	2	1	0	3	19	19	753	1									15	PrimarySch	employed	male	female		4-6persons	41-50yrs	undecided	good	strDisagree	ONCEADAY	ONCEADAY	ONCEADAY	yes	10
6	6	50	3	3	1	1	4	4	3	1	0	0	0	0	2	1	0	3	19	19	753	1									15	PrimarySch	employed	male	female		4-6persons	41-50yrs	undecided	good	strDisagree	ONCEADAY	ONCEADAY	ONCEADAY	yes	10
8	8	61	3	4	3	1	5	3	4	1	0	0	0	0	1	0	1	2	19	19	710	2	11	11	9	2	1		2		14	HighSch	unemployed	male	female	highschool	4-6persons	more60yrs	agree	good	undecided	TWICEADAT	ONCEAWEEK	ONCEAWEEK	yes	11	NUG	Gingiva	no
8	8	61	3	4	3	1	5	3	4	1	0	0	0	0	1	0	1	2	19	19	710	2	11	11	9	2	2	3	2		14	HighSch	unemployed	male	female	highschool	4-6persons	more60yrs	agree	good	undecided	TWICEADAT	ONCEAWEEK	ONCEAWEEK	yes	11	NUG	Gingiva	no
9	9	60	3	2	1	1	5	3	5	1	0	0	0	0	8	1	0	9	19	19	694	2	10	10							15	HighSch	unemployed	male	female	highschool	4-6persons	51-60yrs	Disagree	good	strDisagree	TWICEADAT	ONCEAWEEK	ONCEAWEEK	yes	12	LGE	Gingiva
10	10	44	3	4	4	2	4	3	5	1	0	0	0	0	0	0	0	0	111	111	463										15	HighSch	employed	female	female	College	4-6persons	41-50yrs	agree	good	agree	ONCEADAY	ONCEAWEEK	ONCEAWEEK	no	12
10	10	44	3	4	4	2	4	3	5	1	0	0	0	0	0	0	0	0	111	111	463										15	HighSch	employed	female	female	College	4-6persons	41-50yrs	agree	good	agree	ONCEADAY	ONCEAWEEK	ONCEAWEEK	no	12
9	9	42	3	4	1	2	4	4	3	1	0	0	0	0	0	0	0	0	19	19	766	2									15	HighSch	unemployed	female	female	highschool	4-6persons	41-50yrs	agree	good	strDisagree	ONCEADAY	ONCEADAY	ONCEADAY	no	9
9	9	42	3	4	1	2	4	4	3	1	0	0	0	0	0	0	0	0	19	19	766	2									15	HighSch	unemployed	female	female	highschool	4-6persons	41-50yrs	agree	good	strDisagree	ONCEADAY	ONCEADAY	ONCEADAY	no	9
10	10	40	3	4	2	2	5	5	4	1	0	0	0	0	0	0	0	0	49	49	535	1									16	HighSch	employed	male	female	highschool	4-6persons	31-40yrs	agree	good	Disagree	TWICEADAT	TWICEADAT	TWICEADAT	no	11
			3	2	3	2	5		4										49	49	450	4									16		employed	male	female	highschool	1-3persons		Disagree	good	undecided	TWICEADAT			no	2
10	10	37	2	5	3	2	4	3	4	1	0	0	0	0	0	0	0	0	49	49	495	1									15	HighSch	employed	female	female	highschool	1-3persons	31-40yrs	strAgree	fair	undecided	ONCEADAY	ONCEAWEEK	ONCEAWEEK	no	6
11	11	37	2	4	1	1	4	2	3	1	0	0	0	0	2	0	0	2	48	48	495	1	10	10		1	1		2		16	HighSch	employed	female	female	highschool	1-3persons	31-40yrs	agree	fair	strDisagree	ONCEADAY	ONCEAMONTH	ONCEAMONTH	yes	6	LGE	Gingiva	no
10	10	56	2	4	1	1	5	4	4	1									145668	145668	338										15	HighSch	employed	female	female		4-6persons	51-60yrs	agree	fair	strDisagree	TWICEADAT	ONCEADAY	ONCEADAY	yes
9	9	26	3	4	1	2	5	2	3	1	0	0	0	0	3	0	0	3	1260	1260	582	4				1	2	2	2		15	HighSch	unemployed	female	female	highschool	4-6persons	18-30yrs	agree	good	strDisagree	TWICEADAT	ONCEAMONTH	ONCEAMONTH	no	9			no
8	8	53	2	4	3	1	4	5	4	1	0	0	0	0	2	1	0	3	49	49	523	2									14	HighSch	employed	male	female		1-3persons	51-60yrs	agree	fair	undecided	ONCEADAY	TWICEADAT	TWICEADAT	yes	4
8	8	53	2	4	3	1	4	5	4	1	0	0	0	0	2	1	0	3	49	49	523	2									14	HighSch	employed	male	female		1-3persons	51-60yrs	agree	fair	undecided	ONCEADAY	TWICEADAT	TWICEADAT	yes	4
8	8		4	4	1	2	4	1	1		0	0	0	0	0	1	1	2	874240	874240	134	4									15	HighSch	unemployed	male	female	College	4-6persons		agree	very good	strDisagree	ONCEADAY	NEVER	NEVER	no	0
		52	3	2	3	1	5	3	4	1	2	0	0	2	2	1	0	3	19	19	581	1									14		employed	male	female	highschool	7ormorepersons	51-60yrs	Disagree	good	undecided	TWICEADAT	ONCEAWEEK	ONCEAWEEK	yes	8
		52	3	2	3	1	5	3	4	1	2	0	0	2	2	1	0	3	49	49	581	1									14		employed	male	female	highschool	7ormorepersons	51-60yrs	Disagree	good	undecided	TWICEADAT	ONCEAWEEK	ONCEAWEEK	yes	8
5	5	53	3	2	3	1	5	3	3	1	0	0	0	0	0	1	2	3					6	6	1	1	1				15	PrimarySch	employed	male	female	highschool	4-6persons	51-60yrs	Disagree	good	undecided	TWICEADAT	ONCEAWEEK	ONCEAWEEK	yes	9	herpesLab	lips
6	6	37	5	1	5	2	5	3	3	1	0	0	0	0	0	0	0	0	19	19	530	1									15	PrimarySch	unemployed	male	female	highschool		31-40yrs	strDisagree	excellent	strAgree	TWICEADAT	ONCEAWEEK	ONCEAWEEK	no	8
6	6	37	5	1	5	2	5	3	3	1	0	0	0	0	0	0	0	0	49	49	530	1									15	PrimarySch	unemployed	male	female	highschool		31-40yrs	strDisagree	excellent	strAgree	TWICEADAT	ONCEAWEEK	ONCEAWEEK	no	8
8	8	35	2	4	1		4	3	5	1	0	0	0	0	0	0	0	0	19	19	640	1									14	HighSch	employed	male	female	highschool	1-3persons	31-40yrs	agree	fair	strDisagree	ONCEADAY	ONCEAWEEK	ONCEAWEEK		7
8	8	35	2	4	1	1	4	3	5	1	0	0	0	0	0	0	0	0	19	19	640	1									14	HighSch	employed	male	female	College	1-3persons	31-40yrs	agree	fair	strDisagree	ONCEADAY	ONCEAWEEK	ONCEAWEEK	yes	7
9	9	36	3	2	1	2	4	2	4	1	0	0	0	0	0	0	6	6	19	19	640	1									15	HighSch	employed	male	female	College	1-3persons	31-40yrs	Disagree	good	strDisagree	ONCEADAY	ONCEAMONTH	ONCEAMONTH	no	8
9	9	37	3	4	1	2	4	4	4	1	0	0	0	0	0		0	0	70	70	764	1	10	10							15	HighSch	employed	male	female	highschool	1-3persons	31-40yrs	agree	good	strDisagree	ONCEADAY	ONCEADAY	ONCEADAY	no	9	LGE	Gingiva
8	8			3	3	2	5	3	3	1	0	0	0	0	2	1	0	3	20	20	974	4									15	HighSch	unemployed	female	female		4-6persons		undecided		undecided	TWICEADAT	ONCEAWEEK	ONCEAWEEK	no	12
10	10	43	1	5	2	2	5	3	5	1	0	0	0	0	2	0	0	2	29	29	522	1									15	HighSch	employed	male	female	highschool	1-3persons	41-50yrs	strAgree	poor	Disagree	TWICEADAT	ONCEAWEEK	ONCEAWEEK	no	5
9	9	40	2	4	1	2	4	1	5	1	0	0	0	0	2	1	3	6	19	19	994	4									14	HighSch	unemployed	female	female	highschool	1-3persons	31-40yrs	agree	fair	strDisagree	ONCEADAY	NEVER	NEVER	no	4
9	9	40	2	4	1	2	4	1	5	1	0	0	0	0	2	1	3	6	19	19	994	4									14	HighSch	unemployed	female	female	highschool	1-3persons	31-40yrs	agree	fair	strDisagree	ONCEADAY	NEVER	NEVER	no	4
6	6	51	3	3	3	2	4	3	3	1	0	0	0	0	3	0	0	3	5320	5320	1100	3	1	1	6	2	1	3	2	1	14	PrimarySch	employed	female	male	highschool	4-6persons	51-60yrs	undecided	good	undecided	ONCEADAY	ONCEAWEEK	ONCEAWEEK	no	7	pseudoCand	DorsumTongue	no
6	6	51	3	3	3	2	4	3	3	1	0	0	0	0	3	0	0	3	5320	5320	1100	3	1	1	6	2	1	3	2	1	14	PrimarySch	employed	female	male	highschool	4-6persons	51-60yrs	undecided	good	undecided	ONCEADAY	ONCEAWEEK	ONCEAWEEK	no	7	pseudoCand	DorsumTongue	no
9	9	36	3	2	3	1	4	5	3	1	0	0	0	0	0	1	1	2	74	74	1210	3									14	HighSch	unemployed	female	female	highschool	4-6persons	31-40yrs	Disagree	good	undecided	ONCEADAY	TWICEADAT	TWICEADAT	yes	9
9	9	36	3	2	3	1	4	5	3	1	0	0	0	0	0	1	1	2	74	74	1210	3									14	HighSch	unemployed	female	female	highschool	4-6persons	31-40yrs	Disagree	good	undecided	ONCEADAY	TWICEADAT	TWICEADAT	yes	9
9	9	36	2	4	3	1	4	4	5	1	0	0	0	0	2	1	2	5	74	74	1210	3									15	HighSch	unemployed	female	female	highschool	4-6persons	31-40yrs	agree	fair	undecided	ONCEADAY	ONCEADAY	ONCEADAY	yes	10
6	6	55	1	4	1	2	5	4	4	1	0	0	0	0	6	0	0	6	19	19	597	3									14	PrimarySch	employed	female	female	highschool	4-6persons	51-60yrs	agree	poor	strDisagree	TWICEADAT	ONCEADAY	ONCEADAY	no	4
6	6	55	1	4	1	2	5	4	4	1	0	0	0	0	6	0	0	6	19	19	597	3									14	PrimarySch	employed	female	female	highschool	4-6persons	51-60yrs	agree	poor	strDisagree	TWICEADAT	ONCEADAY	ONCEADAY	no	4
5	5	52	2	3	2	2	5	4	4	1	0	0	0	0	2	0	0	2	49	49	670	1									14	PrimarySch	employed	female	male	highschool	1-3persons	51-60yrs	undecided	fair	Disagree	TWICEADAT	ONCEADAY	ONCEADAY	no	8
5	5	52	2	3	2	2	5	4	4	1	0	0	0	0	2	0	0	2	19	19	670	1									14	PrimarySch	employed	female	male	highschool	1-3persons	51-60yrs	undecided	fair	Disagree	TWICEADAT	ONCEADAY	ONCEADAY	no	8
6	6		3	4	2	2	5	3	3	1	0	0	0	0	1	0	0	1	49	49	693	1									15	PrimarySch	employed	female		highschool	1-3persons		agree	good	Disagree	TWICEADAT	ONCEAWEEK	ONCEAWEEK	no	9
9	9	45	3	4	1	1	5	2	2	1	0	0	0	0	8	0	0	8	0	0	1153	1	10	10							15	HighSch	employed	female	female	highschool	7ormorepersons	41-50yrs	agree	good	strDisagree	TWICEADAT	ONCEAMONTH	ONCEAMONTH	yes	13	LGE	Gingiva
8	8	32	3	2	4	2	4	4	4	1	0	0	0	0	4	0	0	4	49	49	677	1									14	HighSch	employed	female	female	highschool	1-3persons	31-40yrs	Disagree	good	agree	ONCEADAY	ONCEADAY	ONCEADAY	no	2
8	8	32	3	2	4	2	4	4	4	1	0	0	0	0	4	0	0	4	19	19	677	1									14	HighSch	employed	female	female	highschool	1-3persons	31-40yrs	Disagree	good	agree	ONCEADAY	ONCEADAY	ONCEADAY	no	2
8	8	26	3	5	3	2	5	3	3	1	0	0	0	0	2	0	0	2	5790	5790	569	1	6	6							15	HighSch	employed	female	female	highschool	7ormorepersons	18-30yrs	strAgree	good	undecided	TWICEADAT	ONCEAWEEK	ONCEAWEEK	no	7	herpesLab
7	7	31	3	5	3	2	5	5	4	1	0	0	0	0	2	0	0	2	49	49	664	1	10	10	3	2					13	PrimarySch	employed	female	female		4-6persons	31-40yrs	strAgree	good	undecided	TWICEADAT	TWICEADAT	TWICEADAT	no	10	LGE	labialMucosa
7	7	31	3	5	3	2	5	5	4	1	0	0	0	0	2	0	0	2	49	49	664	1	10	10	3	2					13	PrimarySch	employed	female	female		4-6persons	31-40yrs	strAgree	good	undecided	TWICEADAT	TWICEADAT	TWICEADAT	no	10	LGE	labialMucosa
7	7	33	1	5	5	2	4	4	5	1	0	0	0	0	2	0	0	2	49	49	664	1									13	PrimarySch	employed	female	female			31-40yrs	strAgree	poor	strAgree	ONCEADAY	ONCEADAY	ONCEADAY	no	10
7	7	33	1	5	5	2	4	4	5	1	0	0	0	0	2	0	0	2	49	49	664	1									13	PrimarySch	employed	female	female			31-40yrs	strAgree	poor	strAgree	ONCEADAY	ONCEADAY	ONCEADAY	no	10
8	8	32	2	4	3	2	5		5	1	0	0	0	0	2	0	0	2	19	19	540	1									14	HighSch	employed	female	female	College	4-6persons	31-40yrs	agree	fair	undecided	TWICEADAT			no	11
8	8		2	4	1	1	5	4	5	1	0	0	0	0	0	0	0	0	20	20	1003	2									15	HighSch		female	female		4-6persons		agree	fair	strDisagree	TWICEADAT	ONCEADAY	ONCEADAY	yes	3
8	8	51	5	2	2	2	4	4	4		0	0	0	0	1	0	0	1	1410	1410	467	4									15	HighSch	unemployed	female	male	primsch	1-3persons	51-60yrs	Disagree	excellent	Disagree	ONCEADAY	ONCEADAY	ONCEADAY	no	3
6	6	40	3	4	3	1	4	4	1	1	0	0	0	0	1	0	0	1	262000	262000	290	1									14	PrimarySch	unemployed	female	male	highschool		31-40yrs	agree	good	undecided	ONCEADAY	ONCEADAY	ONCEADAY	yes	8
6	6	40	3	4	3	1	4	4	1	1	0	0	0	0	1	0	0	1	262000	262000	290	1									14	PrimarySch	unemployed	female	male	highschool		31-40yrs	agree	good	undecided	ONCEADAY	ONCEADAY	ONCEADAY	yes	8
6	6	28	3	2	3	2	4	3	3	1	0	0	0	0	2	0	0	2	521	521	343	4									14	PrimarySch	unemployed	male		College	4-6persons	18-30yrs	Disagree	good	undecided	ONCEADAY	ONCEAWEEK	ONCEAWEEK	no	5
7	7	36	3	4	3	2	4	4	5	1	0	0	0	0	2	0	0	2	22825	22825	433	2	10	10	6	1	2	3			13	PrimarySch	unemployed	female	female	highschool	4-6persons	31-40yrs	agree	good	undecided	ONCEADAY	ONCEADAY	ONCEADAY	no	7	LGE	DorsumTongue
7	7	36	3	4	3	2	4	4	5	1	0	0	0	0	2	0	0	2	22825	22825	433	2	10	10	6	1	1				13	PrimarySch	unemployed	female	female	highschool	4-6persons	31-40yrs	agree	good	undecided	ONCEADAY	ONCEADAY	ONCEADAY	no	7	LGE	DorsumTongue
8	8		2	5	4	1	5	4	4	1	0	0	0	0	1	1	0	2	159000	159000	284	2	11	11		2	1				13	HighSch	employed	female		highschool	4-6persons		strAgree	fair	agree	TWICEADAT	ONCEADAY	ONCEADAY	yes	7	NUG	Gingiva
8	8	37	3	2	1	1	5	4	4	1	0	0	0	0	0	0	0	0	99	99	447	4	10	10	9	2	1				14	HighSch	unemployed	female	female	highschool	7ormorepersons	31-40yrs	Disagree	good	strDisagree	TWICEADAT	ONCEADAY	ONCEADAY	yes	8	LGE	Gingiva
8	8	34	3	2	3	2	4	3	2	1	0	0	0	0	0	0	0	0	49	49	263	3									14	HighSch	unemployed	male	female	highschool	4-6persons	31-40yrs	Disagree	good	undecided	ONCEADAY	ONCEAWEEK	ONCEAWEEK	no	7
8	8	34	3	2	3	2	4	3	2	1	0	0	0	0	0	0	0	0	19	19	263	3									14	HighSch	unemployed	male	female	highschool	4-6persons	31-40yrs	Disagree	good	undecided	ONCEADAY	ONCEAWEEK	ONCEAWEEK	no	7
5	5	34	3	4	1	2	4	4	4	1	0	0	0	0	1	0	0	1	49	49	576	4									14	PrimarySch	employed	female	female	highschool	4-6persons	31-40yrs	agree	good	strDisagree	ONCEADAY	ONCEADAY	ONCEADAY	no	4
7	7	57	3	3	3	2	4	3	4	1	0	0	0	0	0	0	0	0				1									14	PrimarySch	unemployed	female	female	primsch	4-6persons	51-60yrs	undecided	good	undecided	ONCEADAY	ONCEAWEEK	ONCEAWEEK	no	9
7	7	50	3	2	3	2	4	3	1	1	0	0	0	0	0	0	3	3	48	48	838	4									14	PrimarySch	unemployed	male	female	primsch	1-3persons	41-50yrs	Disagree	good	undecided	ONCEADAY	ONCEAWEEK	ONCEAWEEK	no	12
8	8		2	5	4	1	5	4	4	1	0	0	0	0	1	1	0	2	159000	159000	284	2	11	11		2	2	3			13	HighSch	employed	female		highschool	4-6persons		strAgree	fair	agree	TWICEADAT	ONCEADAY	ONCEADAY	yes	7	NUG
7	7	65	3	2	4	1	4	4	1	1	0	0	0	0	0	0	2	2	49	49	939	3									14	PrimarySch	unemployed	female	female	highschool	1-3persons	more60yrs	Disagree	good	agree	ONCEADAY	ONCEADAY	ONCEADAY	yes	4
8	8		2	5	3	1	5	4	4	1	0	0	0	0	1	1	0	2	22825	22825	433	2									13	HighSch	unemployed	female		highschool	7ormorepersons		strAgree	fair	undecided	TWICEADAT	ONCEADAY	ONCEADAY	yes	7
8	8	48	3	4	2	2	5	1	4	1	0	0	0	0	2	2	0	4	40130	40130	377	4									13	HighSch		female	female	highschool	4-6persons	41-50yrs	agree	good	Disagree	TWICEADAT	NEVER	NEVER	no	0
8	8	48	3	4	2	2	5	1	4	1	0	0	0	0	2	2	0	4	40130	40130	377	4									13	HighSch		female	female	highschool	4-6persons	41-50yrs	agree	good	Disagree	TWICEADAT	NEVER	NEVER	no	0
8	8		1	4	1	1	5	1	5	1	0	0	0	0	2	2	0	4	99	99	377	4									13	HighSch		female					agree	poor	strDisagree	TWICEADAT	NEVER	NEVER	yes	1
8	8		1	4	1	1	5	1	5	1	0	0	0	0	2	2	0	4	99	99	377	4									13	HighSch		female					agree	poor	strDisagree	TWICEADAT	NEVER	NEVER	yes	1
6	6	41	3	2	3	2	4	3	4	1	0	0	0	0	2	0	0	2	49	49	719	1	3	3	2		1	3		5	14	PrimarySch	employed	female	female	highschool	1-3persons	41-50yrs	Disagree	good	undecided	ONCEADAY	ONCEAWEEK	ONCEAWEEK	no	10	AngularChei	mouthCorner
6	6	30	5	1	3	1	5	4	4	1	0	0	0	0	0	0	0	0	49	49	719	1									14	PrimarySch	unemployed	female	female	College	1-3persons	18-30yrs	strDisagree	excellent	undecided	TWICEADAT	ONCEADAY	ONCEADAY	yes	10
8	8	47	2	5	3	2	5	3	5		0	0	0	0	5	1	0	6	13000	13000	164	1									14	HighSch	employed	female	female	highschool	4-6persons	41-50yrs	strAgree	fair	undecided	TWICEADAT	ONCEAWEEK	ONCEAWEEK	no	6
6	6	63	5	1	5	2	5		4	1	0	0	0	0	0	0	0	0	19	19	2788	1									13	PrimarySch	retired	female	female	primsch		more60yrs	strDisagree	excellent	strAgree	TWICEADAT			no	11
6	6	63	5	1	5	2	5		4	1	0	0	0	0	0	0	0	0	49	49	2788	1									13	PrimarySch	retired	female	female	primsch		more60yrs	strDisagree	excellent	strAgree	TWICEADAT			no	11
8	8	19	1	4	1	2	4	5	4	1	0	0	0	0	1	0	0	1	32800	32800	507	1	10	10		1	1	3	1	7	13	HighSch		female	female	College	1-3persons	18-30yrs	agree	poor	strDisagree	ONCEADAY	TWICEADAT	TWICEADAT	no	12	LGE	Gingiva	yes
8	8	19	1	4	1	2	4	5	4	1	0	0	0	0	1	0	0	1	32800	32800	507	1	10	10		1	1	3	1		13	HighSch		female	female	College	1-3persons	18-30yrs	agree	poor	strDisagree	ONCEADAY	TWICEADAT	TWICEADAT	no	12	LGE	Gingiva	yes
8	8	40	1	4	1	1	5	5	5	1	0	0	0	0	0	0	5	5	184	184	29.17	1	10	10	9	1	1	3				HighSch	employed	female	male	highschool	4-6persons	31-40yrs	agree	poor	strDisagree	TWICEADAT	TWICEADAT	TWICEADAT	yes		LGE	Gingiva
5	5	37	3	2	1	1	5	3	3	1	0	0	0	0	4	3	0	7	49	49	674	4									13	PrimarySch	employed	female	female		4-6persons	31-40yrs	Disagree	good	strDisagree	TWICEADAT	ONCEAWEEK	ONCEAWEEK	yes	6
5	5	37	3	2	1	1	5	3	3	1	0	0	0	0	4	3	0	7	19	19	674	4									13	PrimarySch	employed	female	female		4-6persons	31-40yrs	Disagree	good	strDisagree	TWICEADAT	ONCEAWEEK	ONCEAWEEK	yes	6
6	6	43	3	2	3	1	5	3	1	1	0	0	0	0	4	3	1	8	49	49	435	1										PrimarySch	employed	female	female	highschool	4-6persons	41-50yrs	Disagree	good	undecided	TWICEADAT	ONCEAWEEK	ONCEAWEEK	yes
7	7	35	3	4	1	2	4	4	3	1	0	0	0	0	0	0	0	0	19	19	726										13	PrimarySch	employed	male	female	College		31-40yrs	agree	good	strDisagree	ONCEADAY	ONCEADAY	ONCEADAY	no	7
7	7	35	3	4	1	2	4	4	3	1	0	0	0	0	0	0	0	0	19	19	726										13	PrimarySch	employed	male	female	College		31-40yrs	agree	good	strDisagree	ONCEADAY	ONCEADAY	ONCEADAY	no	7
7	7	45	3	2	3	2	5	5	3	1	0	0	0	0	0	0	0	0	19	19	1407	1									14	PrimarySch	unemployed	male	male	highschool	4-6persons	41-50yrs	Disagree	good	undecided	TWICEADAT	TWICEADAT	TWICEADAT	no	13
5	5	38	2	2	3	2	5	5	5	1	0	0	0	0	4	0	0	4	49	49	923	3									13	PrimarySch	employed	male	female	highschool	4-6persons	31-40yrs	Disagree	fair	undecided	TWICEADAT	TWICEADAT	TWICEADAT	no	11
5	5	38	2	2	3	2	5	5	5	1	0	0	0	0	4	0	0	4	19	19	923	3									13	PrimarySch	employed	male	female	highschool	4-6persons	31-40yrs	Disagree	fair	undecided	TWICEADAT	TWICEADAT	TWICEADAT	no	11
8	8	41	1	5	1	2	5	4	2	1	0	0	0	0	1	0	0	1	49	49	6860	1									14	HighSch	unemployed	male	male	highschool	7ormorepersons	41-50yrs	strAgree	poor	strDisagree	TWICEADAT	ONCEADAY	ONCEADAY	no	10
5	5	40	3	5	3	1	5		3	1	0	0	0	0	0	1	0	1	19	19	721	1	10	10							13	PrimarySch	employed	male	male	highschool	4-6persons	31-40yrs	strAgree	good	undecided	TWICEADAT			yes	4	LGE	Gingiva
5	5	40	3	5	3	1	5		3	1	0	0	0	0	0	1	0	1	49	49	721	1	10	10							13	PrimarySch	employed	male	male	highschool	4-6persons	31-40yrs	strAgree	good	undecided	TWICEADAT			yes	4	LGE	Gingiva
6	6		3	4	3	4	4	4	1	1	0	0	0	0	4	2	0	6	19	19	1308	2									13	PrimarySch	unemployed			highschool	4-6persons		agree	good	undecided	ONCEADAY	ONCEADAY	ONCEADAY		4
6	6		3	4	3	2	4	4	1	1	0	0	0	0	4	2	0	6	49	49	1308	2									13	PrimarySch	unemployed			highschool	4-6persons		agree	good	undecided	ONCEADAY	ONCEADAY	ONCEADAY	no	4
7	7	35	3	3	1	2	4	4	3	1	0	0	0	0	4	0	0	4	19	19	985	3	10	10	9	2					13	PrimarySch		female	female	College	4-6persons	31-40yrs	undecided	good	strDisagree	ONCEADAY	ONCEADAY	ONCEADAY	no	5	LGE	Gingiva
7	7	45	5	3	1	2	5	4	4	1	0	0	0	0	0	0	0	0	499	499	1351	4									14	PrimarySch		male	female	highschool		41-50yrs	undecided	excellent	strDisagree	TWICEADAT	ONCEADAY	ONCEADAY	no	11
7	7	60	1	5	3	2	5	3	3	1	0	0	0	0	4	0	0	4	19	19	613	3									13	PrimarySch	employed	male	female	highschool	4-6persons	51-60yrs	strAgree	poor	undecided	TWICEADAT	ONCEAWEEK	ONCEAWEEK	no	8
7	7	60	1	5	3	2	5	3	3	1	0	0	0	0	4	0	0	4	49	49	613	3									13	PrimarySch	employed	male	female	highschool	4-6persons	51-60yrs	strAgree	poor	undecided	TWICEADAT	ONCEAWEEK	ONCEAWEEK	no	8
			4	4	3	2	5	3	4	1	0	0	0	0	6	0	0	6	31	31	484	3									13			male	female		1-3persons		agree	very good	undecided	TWICEADAT	ONCEAWEEK	ONCEAWEEK	no	9
8	8	48	3	4	3	2	5	4	4	1	0	0	0	0	5	0	0	5	48	48	703	1			9	1		3	1	2	14	HighSch	unemployed	female	male		4-6persons	41-50yrs	agree	good	undecided	TWICEADAT	ONCEADAY	ONCEADAY	no	12		Gingiva	yes
7	7	40	5	2	3	2	5	4	3	1	0	0	0	0	8	0	0	8	49	49	703	1									13	PrimarySch	unemployed	female	male	highschool	4-6persons	31-40yrs	Disagree	excellent	undecided	TWICEADAT	ONCEADAY	ONCEADAY	no	12
6	6	40	1	4	2	1	5	3	5	4	0	0	0	0	4	0	0	4	1032	1032	188	3									13	PrimarySch	employed	female	male	primsch	4-6persons	31-40yrs	agree	poor	Disagree	TWICEADAT	ONCEAWEEK	ONCEAWEEK	yes	10
6	6	48	4	4	4	2	4	4	5	1	0	0	0	0	5	0	0	5	49	49	822	1									13	PrimarySch	employed	female	male	primsch	1-3persons	41-50yrs	agree	very good	agree	ONCEADAY	ONCEADAY	ONCEADAY	no	1
6	6	41	1	4	1	2	4	4	3	1	0	0	0	0	2	0	0	2	222000	222000	25	4									12	PrimarySch	unemployed	female	female	primsch	4-6persons	41-50yrs	agree	poor	strDisagree	ONCEADAY	ONCEADAY	ONCEADAY	no	3
6	6	41	1	4	1	2	4	4	3	1	0	0	0	0	2	0	0	2	222000	222000	25	4									12	PrimarySch	unemployed	female	female	primsch	4-6persons	41-50yrs	agree	poor	strDisagree	ONCEADAY	ONCEADAY	ONCEADAY	no	3
7	7	35	3	2	3	1	5	3	5	1	0	0	0	0	1	1	0	2	32.17	32.17	909	1									13	PrimarySch	unemployed	male	female	College	4-6persons	31-40yrs	Disagree	good	undecided	TWICEADAT	ONCEAWEEK	ONCEAWEEK	yes	11
8	8	35	5	1	3	1	4	2	1	1	0	0	0	0	0	1	0	1	49	49	909	1									14	HighSch	employed	male	female	highschool	4-6persons	31-40yrs	strDisagree	excellent	undecided	ONCEADAY	ONCEAMONTH	ONCEAMONTH	yes	12
7	7	40	3	3	3	2	4	4	2	1	0	0	0	0	0	0	0	0	49	49	999	1									13	PrimarySch	employed	female	female	College	4-6persons	31-40yrs	undecided	good	undecided	ONCEADAY	ONCEADAY	ONCEADAY	no	12
6	6	46		4	2	1	4	5	4	1	0	0	0	0	3	2	0	5	19	19	1060	4									12	PrimarySch	unemployed	male	female		4-6persons	41-50yrs	agree		Disagree	ONCEADAY	TWICEADAT	TWICEADAT	yes
6	6	46	2	4	2	1	4	5	4	1	0	0	0	0	3	2	0	5	49	49	1060	4									12	PrimarySch	unemployed	male	female	highschool	4-6persons	41-50yrs	agree	fair	Disagree	ONCEADAY	TWICEADAT	TWICEADAT	yes
7	7	51	3	2	3	1	5	3	4	1	0	0	0	0	0	0	0	0	48	48	933	1									13	PrimarySch	unemployed	male	female	College	7ormorepersons	51-60yrs	Disagree	good	undecided	TWICEADAT	ONCEAWEEK	ONCEAWEEK	yes	9
6	6	52	3	2	3	1	5	4	3	1	0	0	0	0	0	0	0	0	49	49	933	1			9	1	1	2	2		13	PrimarySch	unemployed	male	female	College	4-6persons	51-60yrs	Disagree	good	undecided	TWICEADAT	ONCEADAY	ONCEADAY	yes	9		Gingiva	no
7	7	49	3	3	2	2	3	5	5	1	0	0	0	0	0	0	0	0	1070	1070	741	1									13	PrimarySch	unemployed	male	male	highschool	1-3persons	41-50yrs	undecided	good	Disagree	ONCEAWEEK	TWICEADAT	TWICEADAT	no	4
8	8	49	3	2	2	1	5	3	1	1	0	0	0	0	1	1	2	4	42	42	908	1									13	HighSch	unemployed	male	male	highschool	1-3persons	41-50yrs	Disagree	good	Disagree	TWICEADAT	ONCEAWEEK	ONCEAWEEK	yes	5
7	7	45	3	2	5	2	5	3	3	1	0	0	0	0	0	0	0	0	2510	2510	17.4	1									13	PrimarySch	unemployed	female	female	College	7ormorepersons	41-50yrs	Disagree	good	strAgree	TWICEADAT	ONCEAWEEK	ONCEAWEEK	no	13
6	6	41	4	2	4	1	5	4	5	1	0	0	0	0	0	0	0	0	6950	6950	694	1									12	PrimarySch	employed	female	female	highschool	7ormorepersons	41-50yrs	Disagree	very good	agree	TWICEADAT	ONCEADAY	ONCEADAY	yes	12
6	6	41	4	2	4	1	5	4	5	1	0	0	0	0	0	0	0	0	6950	6950	694	1									12	PrimarySch	employed	female	female	highschool	7ormorepersons	41-50yrs	Disagree	very good	agree	TWICEADAT	ONCEADAY	ONCEADAY	yes	12
7	7	44	2	3	1	2	4	4	5	1	0	0	0	0	0	0	0	0	7260	7260	690	1									13	PrimarySch	employed	female	female	College	4-6persons	41-50yrs	undecided	fair	strDisagree	ONCEADAY	ONCEADAY	ONCEADAY	no	12
7	7		3	2		2	5	5	4	1	0	0	0	0	0	0	0	0	19	19	1155	1									13	PrimarySch	unemployed	male	male	highschool	4-6persons		Disagree	good		TWICEADAT	TWICEADAT	TWICEADAT	no	10
8	8	47	3	4	3	2	5	2	3	1	0	0	0	0	0	0	0	0	49	49	1155	1	10	10		1	1	3		5	13	HighSch	employed	male	male	highschool	4-6persons	41-50yrs	agree	good	undecided	TWICEADAT	ONCEAMONTH	ONCEAMONTH	no	11	LGE	Gingiva
7	7		3	2		2	5	5	4	1	0	0	0	0	0	0	0	0	49	49	1155	1									13	PrimarySch	unemployed	male	male	highschool	4-6persons		Disagree	good		TWICEADAT	TWICEADAT	TWICEADAT	no	10
7	7	43	4	3	3	2	5	3	3	1	0	0	0	0	0	0	0	0	49	49	115	1										PrimarySch	unemployed	male	male	highschool	4-6persons	41-50yrs	undecided	very good	undecided	TWICEADAT	ONCEAWEEK	ONCEAWEEK	no
7	7	43	3	4	4	2	5	4	5	1	0	0	0	0	0	0	0	0	49	49	1173	4									13	PrimarySch	employed	female	female	highschool	4-6persons	41-50yrs	agree	good	agree	TWICEADAT	ONCEADAY	ONCEADAY	no	12
7	7	44	2	4	1	2	4	2	4	1	0	0	0	0	1	0	1	2	4770	4770	741	1	10	10			1				13	PrimarySch	employed	male	female	primsch	1-3persons	41-50yrs	agree	fair	strDisagree	ONCEADAY	ONCEAMONTH	ONCEAMONTH	no	4	LGE	Gingiva
7	7	44	2	4	1	2	4	2	4	1	0	0	0	0	1	0	1	2	4770	4770	741	1	10	10			1				13	PrimarySch	employed	male	female	primsch	1-3persons	41-50yrs	agree	fair	strDisagree	ONCEADAY	ONCEAMONTH	ONCEAMONTH	no	4	LGE	Gingiva
6	6	36	3	2	2	2		4	4	1	0	0	0	0	0	0	0	0	19	19	962	4									13	PrimarySch	unemployed	female	female		4-6persons	31-40yrs	Disagree	good	Disagree		ONCEADAY	ONCEADAY	no	11
7	7	36	3	2	2	2		4	4	1	0	0	0	0	0	0	0	0	19	19	962	4									13	PrimarySch	unemployed	female	female		4-6persons	31-40yrs	Disagree	good	Disagree		ONCEADAY	ONCEADAY	no	11
7	7	50	2	4	2	2	5	2	2	1	0	0	0	0	8	1	0	9	152	152	552	1									13	PrimarySch	employed	female	male	highschool	7ormorepersons	41-50yrs	agree	fair	Disagree	TWICEADAT	ONCEAMONTH	ONCEAMONTH	no	5
6	6	36	1	4	3	2	5	4	5	1	0	0	0	0	1	0	0	1	118	118	872	1									13	PrimarySch	employed	female	male	highschool	4-6persons	31-40yrs	agree	poor	undecided	TWICEADAT	ONCEADAY	ONCEADAY	no	11
7	7	34	2	4		2	4	3	3	1	0	0	0	0	0	0	0	0	35	35	1135	1									12	PrimarySch	employed	female	female	highschool	4-6persons	31-40yrs	agree	fair		ONCEADAY	ONCEAWEEK	ONCEAWEEK	no	7
7	7	34	2	4		2	4	3	3	1	0	0	0	0	0	0	0	0	35	35	1135	1									12	PrimarySch	employed	female	female	highschool	4-6persons	31-40yrs	agree	fair		ONCEADAY	ONCEAWEEK	ONCEAWEEK	no	7
8	8	33	3	3	5	1	5	4	1	1	0	0	0	0	0	0	0	0	137	137	1255	2	10	10	9		1				12	HighSch		female	female	highschool	1-3persons	31-40yrs	undecided	good	strAgree	TWICEADAT	ONCEADAY	ONCEADAY	yes	7	LGE	Gingiva
8	8	33	3	3	5	1	5	4	1	1	0	0	0	0	0	0	0	0	137	137	1255	2	10	10	9		2	3			12	HighSch		female	female	highschool	1-3persons	31-40yrs	undecided	good	strAgree	TWICEADAT	ONCEADAY	ONCEADAY	yes	7	LGE	Gingiva
6	6	47	4	4	3	2	5	3	3	1	0	0	0	0	3	0	0	3	1304	1304	385	2	10	10							13	PrimarySch	unemployed	female	female	highschool	4-6persons	41-50yrs	agree	very good	undecided	TWICEADAT	ONCEAWEEK	ONCEAWEEK	no	6	LGE	Gingiva
7	7	38	3	1	3	2	5	5	5	1	0	0	0	0	0	0	0	0	19	19	880	3									12	PrimarySch	unemployed	female	female	highschool	4-6persons	31-40yrs	strDisagree	good	undecided	TWICEADAT	TWICEADAT	TWICEADAT	no	9
7	7	38	3	1	3	2	5	5	5	1	0	0	0	0	0	0	0	0	49	49	880	3									12	PrimarySch	unemployed	female	female	highschool	4-6persons	31-40yrs	strDisagree	good	undecided	TWICEADAT	TWICEADAT	TWICEADAT	no	9
6	6	47	3	2	3	2	5	3	3	1	0	0	0	0	7	0	0	7	19	19	292	1									12	PrimarySch		male	male	highschool	1-3persons	41-50yrs	Disagree	good	undecided	TWICEADAT	ONCEAWEEK	ONCEAWEEK	no	2
6	6	47	3	2	3	2	5	3	3	1	0	0	0	0	7	0	0	7	49	49	292	1									12	PrimarySch		male	male	highschool	1-3persons	41-50yrs	Disagree	good	undecided	TWICEADAT	ONCEAWEEK	ONCEAWEEK	no	2
7	7	42	3	5	1	2	5	3	3	1	0	0	0	0	0	0	0	0	58	58	650	3									13	PrimarySch	unemployed	male	female	highschool	4-6persons	41-50yrs	strAgree	good	strDisagree	TWICEADAT	ONCEAWEEK	ONCEAWEEK	no	11
7	7	37	4	1	3	2	4	4	5	1	0	0	0	0	0	0	0	0	16600	16600	640	1									12	PrimarySch		female	female	College	4-6persons	31-40yrs	strDisagree	very good	undecided	ONCEADAY	ONCEADAY	ONCEADAY	no	1
7	7	37	4	1	3	2	4	4	5	1	0	0	0	0	0	0	0	0	16600	16600	640	1									12	PrimarySch		female	female	College	4-6persons	31-40yrs	strDisagree	very good	undecided	ONCEADAY	ONCEADAY	ONCEADAY	no	1
7	7	38	4	2	3	2	5	3	5	1	0	0	0	0	1	0	0	1	49	49	1242	1										PrimarySch	unemployed	female	female	College	4-6persons	31-40yrs	Disagree	very good	undecided	TWICEADAT	ONCEAWEEK	ONCEAWEEK	no
7	7	42	3	4	1	2	4	3	3	1	0	0	0	0	0	0	0	0	19	19	794	1	3	3	2	2	2	3			12	PrimarySch		male	female	highschool	4-6persons	41-50yrs	agree	good	strDisagree	ONCEADAY	ONCEAWEEK	ONCEAWEEK	no	11	AngularChei	mouthCorner
7	7	42	3	4	1	2	4	3	3	1	0	0	0	0	0	0	0	0	49	49	794	1	3	3	2	2					12	PrimarySch		male	female	highschool	4-6persons	41-50yrs	agree	good	strDisagree	ONCEADAY	ONCEAWEEK	ONCEAWEEK	no	11	AngularChei	mouthCorner
6	6	41	3	3	3	1	4	2	5	1	0	0	0	0	1	0	2	3	19	19	805	1				1	1			3	12	PrimarySch	employed	female	female	College		41-50yrs	undecided	good	undecided	ONCEADAY	ONCEAMONTH	ONCEAMONTH	yes	4
6	6	41	3	3	3	1	4	2	5	1	0	0	0	0	1	0	2	3	49	49	805	1				1	1			3	12	PrimarySch	employed	female	female	College		41-50yrs	undecided	good	undecided	ONCEADAY	ONCEAMONTH	ONCEAMONTH	yes	4
7	7	40	2	4	3	1	5	3	3	1	0	0	0	0	0	0	0	0	19	19	805	1									13	PrimarySch	employed	female	female	College	7ormorepersons	31-40yrs	agree	fair	undecided	TWICEADAT	ONCEAWEEK	ONCEAWEEK	yes	5
7	7	37	3	2	1	2	4	3	3	1	0	0	0	0	2	0	0	2	49	49		3									13	PrimarySch	unemployed	female	female	highschool	1-3persons	31-40yrs	Disagree	good	strDisagree	ONCEADAY	ONCEAWEEK	ONCEAWEEK	no	9
6	6	47	4	3	4	1	5	4	4	1	0	0	0	0	1	0	0	1	19	19	1048	1									13	PrimarySch	employed	female	male	highschool	4-6persons	41-50yrs	undecided	very good	agree	TWICEADAT	ONCEADAY	ONCEADAY	yes	9
6	6	43	1	4	3	2	5	3	3	1	0	0	0	0	3	7	1	11	19	19	782	4									12	PrimarySch	unemployed	female	female	College	1-3persons	41-50yrs	agree	poor	undecided	TWICEADAT	ONCEAWEEK	ONCEAWEEK	no	5
6	6	43	1	4	3	2	5	3	3	1	0	0	0	0	3	7	1	11	49	49	782	4									12	PrimarySch	unemployed	female	female	College	1-3persons	41-50yrs	agree	poor	undecided	TWICEADAT	ONCEAWEEK	ONCEAWEEK	no	5
7	7	36	2	5	3	1	4	5	2	1	0	0	0	0	6	0	0	6	48	48	509	4									13	PrimarySch	employed	female	male	highschool	4-6persons	31-40yrs	strAgree	fair	undecided	ONCEADAY	TWICEADAT	TWICEADAT	yes	5
7	7	48	3	2	3	1	5	4	4	1	0	0	0	0	2	3	0	5	49	49	801	4	6	6	1	1	1	3	1	3	13	PrimarySch	employed	female	female	highschool	1-3persons	41-50yrs	Disagree	good	undecided	TWICEADAT	ONCEADAY	ONCEADAY	yes	5	herpesLab	lips	yes
7	7	42	5	2	1	2	5	3	3	1	0	0	0	0	0	0	0	0	39	39	772	4									13	PrimarySch	employed	female	female	highschool	4-6persons	41-50yrs	Disagree	excellent	strDisagree	TWICEADAT	ONCEAWEEK	ONCEAWEEK	no	0
5	5	47	1	4	1	1	4	3	5	1	0	0	0	0	4	0	0	4	19	19	607	3									13	PrimarySch	unemployed	female	female	highschool	7ormorepersons	41-50yrs	agree	poor	strDisagree	ONCEADAY	ONCEAWEEK	ONCEAWEEK	yes	7
7	7	46	2	2	1	2	4	4	3	1	0	0	0	0	0	0	0	0	19	19	1030	1	10	10		2					12	PrimarySch		female	female	highschool	4-6persons	41-50yrs	Disagree	fair	strDisagree	ONCEADAY	ONCEADAY	ONCEADAY	no	10	LGE	Gingiva
7	7	46	2	2	1	2	4	4	3	1	0	0	0	0	0	0	0	0	19	19	1030	1	10	10		2	2	3			12	PrimarySch		female	female	highschool	4-6persons	41-50yrs	Disagree	fair	strDisagree	ONCEADAY	ONCEADAY	ONCEADAY	no	10	LGE	Gingiva
4	4	37	2	2	3	2	5	1	4	1	0	0	0	0	0	0	6	6	45	45	19.29	1									12	PrimarySch	employed	female	female	highschool		31-40yrs	Disagree	fair	undecided	TWICEADAT	NEVER	NEVER	no	6
7	7	42	1	4	1	2	5	4	3	1	0	0	0	0	2	0	0	2	47	47	715	1									13	PrimarySch	employed	male	female	primsch	1-3persons	41-50yrs	agree	poor	strDisagree	TWICEADAT	ONCEADAY	ONCEADAY	no	9
7	7	54	2	5	2	2	4	3	3	1	0	0	0	0	0	0	0	0	19	19	857	1	1	1	6	1	1	3	2		13	PrimarySch	employed	female	male	highschool	4-6persons	51-60yrs	strAgree	fair	Disagree	ONCEADAY	ONCEAWEEK	ONCEAWEEK	no	8	pseudoCand	DorsumTongue	no
7	7	46	3	2	1	1	5	3	4	1	0	0	0	0	6	1	0	7	49	49	1149	1			9	1	1	3	2		12	PrimarySch	unemployed	male	male	highschool	4-6persons	41-50yrs	Disagree	good	strDisagree	TWICEADAT	ONCEAWEEK	ONCEAWEEK	yes	9		Gingiva	no
		41	3	3	3	2	4	4	5	1	0	0	0	0	1	0	0	1	49	49	1615	4	10	10	9		2				12		employed	female	female	College	1-3persons	41-50yrs	undecided	good	undecided	ONCEADAY	ONCEADAY	ONCEADAY	no	6	LGE	Gingiva
6	6	53	4	3	3	1	5	5	5	1	0	0	0	0	0	0	0	0	2810	2810	2810	1									12	PrimarySch	unemployed	female	female	College	1-3persons	51-60yrs	undecided	very good	undecided	TWICEADAT	TWICEADAT	TWICEADAT	yes	13
6	6	36	1	4	1	2	4		5	1	0	0	0	0	0	0	0	0	49	49	854	1									12	PrimarySch	unemployed	male	female	highschool	7ormorepersons	31-40yrs	agree	poor	strDisagree	ONCEADAY			no	11
6	6	36	1	4	1	2	4		5	1	0	0	0	0	0	0	0	0	19	19	854	1									12	PrimarySch	unemployed	male	female	highschool	7ormorepersons	31-40yrs	agree	poor	strDisagree	ONCEADAY			no	11
6	6	25	3	3		2	5	2	3	1	0	0	0	0	3	3	0	6	56	56	950	1									12	PrimarySch	employed	female	female		7ormorepersons	18-30yrs	undecided	good		TWICEADAT	ONCEAMONTH	ONCEAMONTH	no	7
		25	3	3	3	2	4	4	3	1																					12		employed	female	female		7ormorepersons	18-30yrs	undecided	good	undecided	ONCEADAY	ONCEADAY	ONCEADAY	no
6	6	25	3	3		2	5	2	3	1	0	0	0	0	3	3	0	6	56	56	950	1									12	PrimarySch	employed	female	female		7ormorepersons	18-30yrs	undecided	good		TWICEADAT	ONCEAMONTH	ONCEAMONTH	no	7
5	5	32	3	2	3	2	4	3	3	1	0	0	0	0	0	0	0	0	19	19	981	1					2	3			12	PrimarySch						31-40yrs	Disagree	good	undecided	ONCEADAY	ONCEAWEEK	ONCEAWEEK	no	7
5	5		3	2	3	2	4	3	3	1	0	0	0	0	0	0	0	0	19	19	981	1					1				12	PrimarySch							Disagree	good	undecided	ONCEADAY	ONCEAWEEK	ONCEAWEEK	no	7
6	6	40	3	2	3	1	5	5	4	1	0	0	0	0	2	2	0	4													12	PrimarySch	employed	male	female	highschool	4-6persons	31-40yrs	Disagree	good	undecided	TWICEADAT	TWICEADAT	TWICEADAT	yes
5	5	37	3	4	4	1	5	4	4	1	0	0	0	0	2	0	0	2	62	62	722	1									12	PrimarySch	employed	male	female	highschool	4-6persons	31-40yrs	agree	good	agree	TWICEADAT	ONCEADAY	ONCEADAY	yes	11
6	6	36	3	2	3	2	4	4	4	1	0	0	0	0	3	0	0	3	62	62	20.2	1				1	1	2	2		12	PrimarySch	employed	female	female	highschool	4-6persons	31-40yrs	Disagree	good	undecided	ONCEADAY	ONCEADAY	ONCEADAY	no	11			no
5	5	47	1	4	1	2	5	5	5	1	0	0	0	0	2	0	0	2	19	19	897	4									12	PrimarySch		male	female	highschool	4-6persons	41-50yrs	agree	poor	strDisagree	TWICEADAT	TWICEADAT	TWICEADAT	no	10
6	6	35	2	2	3	2	4	4	5	1	0	0	0	0	1	0	0	1	49	49		2									12	PrimarySch	employed	male	female	highschool		31-40yrs	Disagree	fair	undecided	ONCEADAY	ONCEADAY	ONCEADAY	no	12
6	6	33	3	4	3	2	4	5	4	1	0	0	0	0	4	4	0	8	99	99		4									11	PrimarySch		male	female	College	4-6persons	31-40yrs	agree	good	undecided	ONCEADAY	TWICEADAT	TWICEADAT	no	6
6	6	33	3	4	3	2	4	5	4	1	0	0	0	0	4	4	0	8	99	99		4									11	PrimarySch		male	female	College	4-6persons	31-40yrs	agree	good	undecided	ONCEADAY	TWICEADAT	TWICEADAT	no	6
3	3	40	1	1	3	2	5	4	1		0	0	0	0	9	0	0	9	88	88	199	3									12	PrimarySch		male	female	highschool	1-3persons	31-40yrs	strDisagree	poor	undecided	TWICEADAT	ONCEADAY	ONCEADAY	no	6
5	5	40	2	3	1	1	4	5	4	1	0	0	0	0	2	0	0	2	803	803	425	3									11	PrimarySch	employed		female	highschool	1-3persons	31-40yrs	undecided	fair	strDisagree	ONCEADAY	TWICEADAT	TWICEADAT	yes	6
5	5	40	2	3	1	1	4	5	4	1	0	0	0	0	2	0	0	2	803	803	425	3									11	PrimarySch	employed		female	highschool	1-3persons	31-40yrs	undecided	fair	strDisagree	ONCEADAY	TWICEADAT	TWICEADAT	yes	6
5	5	44	2	4	3	2	4	5	5	1	0	0	0	0	0	0	0	0	19	19	1726										11	PrimarySch	unemployed	female	female	College	1-3persons	41-50yrs	agree	fair	undecided	ONCEADAY	TWICEADAT	TWICEADAT	no	11
5	5	44	2	4	3	2	4	5	5	1	0	0	0	0	0	0	0	0	49	49	1726										11	PrimarySch	unemployed	female	female	College	1-3persons	41-50yrs	agree	fair	undecided	ONCEADAY	TWICEADAT	TWICEADAT	no	11
12	12	55	1	3	3	1	4	3	5	1	0	0	0	0	0	0	0	0	5800	5800	325	1									11	HighSch		female	female	highschool	4-6persons	51-60yrs	undecided	poor	undecided	ONCEADAY	ONCEAWEEK	ONCEAWEEK	yes	7
12	12	55	1	3	3	1	4	3	5	1	0	0	0	0	0	0	0	0	5800	5800	325	1									11	HighSch		female	female	highschool	4-6persons	51-60yrs	undecided	poor	undecided	ONCEADAY	ONCEAWEEK	ONCEAWEEK	yes	7
9	9		3	3	3	2	4	4	4	1	1	0	0	1	0	0	0	0	53	53	893	1									11	HighSch	retired	female	female	highschool	1-3persons		undecided	good	undecided	ONCEADAY	ONCEADAY	ONCEADAY	no	9
9	9		3	3	3	2	4	4	4	1	1	0	0	1	0	0	0	0	53	53	893	1									11	HighSch	retired	female	female	highschool	1-3persons		undecided	good	undecided	ONCEADAY	ONCEADAY	ONCEADAY	no	9
			2	4	1	2	5	3	4	1	0	0	0	0	3	1	0	4	49	49	928	4									11								agree	fair	strDisagree	TWICEADAT	ONCEAWEEK	ONCEAWEEK	no	4
5	5	24	1	4		2	4	4	3	1	0	0	0	0	8	0	0	8	21300	21300	619	1	1	1							11	PrimarySch		female	female	College	4-6persons	18-30yrs	agree	poor		ONCEADAY	ONCEADAY	ONCEADAY	no	0	pseudoCand
5	5	24	1	4		2	4	4	3	1	0	0	0	0	8	0	0	8	21300	21300	619	1	17	17							11	PrimarySch		female	female	College	4-6persons	18-30yrs	agree	poor		ONCEADAY	ONCEADAY	ONCEADAY	no	0	Other
4	4	45	3	2	3	2	5	4	3	1	0	0	0	0	0	0	0	0	49	49	1467	3	10	10		1	1	2	2		10	PrimarySch	unemployed	male	male	College	4-6persons	41-50yrs	Disagree	good	undecided	TWICEADAT	ONCEADAY	ONCEADAY	no	10	LGE	Gingiva	no
3	3	40	3	2	4	2	4	5	3	1	0	0	0	0	1	0	0	1	49	49	33.14										10	PrimarySch	unemployed	male	female	College	1-3persons	31-40yrs	Disagree	good	agree	ONCEADAY	TWICEADAT	TWICEADAT	no	9
6	6	41	1	4	1	2	4	1	1	1	0	0	0	0	3	0	0	3	22200	22200	25	4										PrimarySch	unemployed	female	female	highschool	4-6persons	41-50yrs	agree	poor	strDisagree	ONCEADAY	NEVER	NEVER	no	3
6	6	41	1	4	1	2	4	1	1	1	0	0	0	0	3	0	0	3	22200	22200	25	4										PrimarySch	unemployed	female	female	highschool	4-6persons	41-50yrs	agree	poor	strDisagree	ONCEADAY	NEVER	NEVER	no	3
7	7	38	1	4	1	2	4	3	5	1	0	0	0	0	0	0	0	0	356	356	685	1										PrimarySch	unemployed	female	female	highschool	4-6persons	31-40yrs	agree	poor	strDisagree	ONCEADAY	ONCEAWEEK	ONCEAWEEK	no
7	7	38	1	4	1	2	4	3	5	1	0	0	0	0	0	0	0	0	356	356	685	1										PrimarySch	unemployed	female	female	highschool	4-6persons	31-40yrs	agree	poor	strDisagree	ONCEADAY	ONCEAWEEK	ONCEAWEEK	no
11	11		3	4	2	1	4	3	2	1	0	0	0	0	3	2	0	5	49	49	456	3										HighSch	employed	male	female	highschool	4-6persons		agree	good	Disagree	ONCEADAY	ONCEAWEEK	ONCEAWEEK	yes	5
11	11		3	4	2	1	4	3	2	1	0	0	0	0	3	2	0	5	19	19	456	3										HighSch	employed	male	female	highschool	4-6persons		agree	good	Disagree	ONCEADAY	ONCEAWEEK	ONCEAWEEK	yes	5
[truncated: 35 more columns]
